# Supplementary material for: Transcriptome analysis of dormant tomonts of the marine fish ectoparasitic ciliate Cryptocaryon irritans under low temperature
Source: Parasit Vectors. 2016 May 13;9:280. doi: 10.1186/s13071-016-1550-1 (PMC4867990; doi:10.1186/s13071-016-1550-1)
Supplement: Additional file 3: Table S3. — KEGG pathway enrichment analysis of the differently expressed genes among low temperature treated (B) and untreated (A, C) C. irritans tomonts. (XLSX 16 kb) [file 13071_2016_1550_MOESM3_ESM.xlsx]

## Sheet: Sheet1
Table S3 KEGG pathway enrichment analysis of the differently expressed genes among low temperature treated (B) and untreated (A, C) C. irritans tomonts.
B vs A up-regulated				B vs A down-regulated				B vs C up-regulated				B vs C down-regulated				C vs A up-regulated				C vs A down-regulated
ko03010 Ribosome (32)				ko01100 Metabolic pathways (8)				ko01100 Metabolic pathways (6)				ko03010 Ribosome (8)				ko03010 Ribosome (29)				ko01100 Metabolic pathways (2)
ko01100 Metabolic pathways (12)				ko00240 Pyrimidine metabolism (5)				ko03010 Ribosome (2)				ko00190 Oxidative phosphorylation (2)				ko01100 Metabolic pathways (7)				ko01200 Carbon metabolism (1)
ko01110 Biosynthesis of secondary metabolites (4)				ko00230 Purine metabolism (5)				ko00230 Purine metabolism (2)				ko04022 cGMP-PKG signaling pathway (2)				ko05016 Huntington's disease (4)				ko01130 Biosynthesis of antibiotics (1)
ko00230 Purine metabolism (4)				ko04111 Cell cycle - yeast (4)				ko00983 Drug metabolism - other enzymes (2)				ko04540 Gap junction (2)				ko05169 Epstein-Barr virus infection (4)				ko00480 Glutathione metabolism (1)
ko01130 Biosynthesis of antibiotics (2)				ko05034 Alcoholism (4)				ko01110 Biosynthesis of secondary metabolites (2)				ko01100 Metabolic pathways (2)				ko01130 Biosynthesis of antibiotics (4)				ko00020 Citrate cycle (TCA cycle) (1)
ko00190 Oxidative phosphorylation (2)				ko05322 Systemic lupus erythematosus (3)				ko00730 Thiamine metabolism (1)				ko04020 Calcium signaling pathway (2)				ko00190 Oxidative phosphorylation (4)				ko03410 Base excision repair (1)
ko05134 Legionellosis (2)				ko03030 DNA replication (3)				ko01212 Fatty acid metabolism (1)				ko05130 Pathogenic Escherichia coli infection (2)				ko01110 Biosynthesis of secondary metabolites (4)				ko00670 One carbon pool by folate (1)
ko00983 Drug metabolism - other enzymes (2)				ko00480 Glutathione metabolism (2)				ko00061 Fatty acid biosynthesis (1)				ko04145 Phagosome (2)				ko04022 cGMP-PKG signaling pathway (3)				ko00790 Folate biosynthesis (1)
ko00630 Glyoxylate and dicarboxylate metabolism (2)				ko00983 Drug metabolism - other enzymes (2)				ko05134 Legionellosis (1)				ko04114 Oocyte meiosis (2)				ko04120 Ubiquitin mediated proteolysis (3)				ko00240 Pyrimidine metabolism (1)
ko00250 Alanine, aspartate and glutamate metabolism (2)				ko04110 Cell cycle (2)				ko00908 Zeatin biosynthesis (1)				ko04914 Progesterone-mediated oocyte maturation (2)				ko05010 Alzheimer's disease (3)				ko00720 Carbon fixation pathways in prokaryotes (1)
ko01212 Fatty acid metabolism (2)				ko04120 Ubiquitin mediated proteolysis (1)				ko00240 Pyrimidine metabolism (1)				ko04110 Cell cycle (2)				ko05012 Parkinson's disease (3)				ko04146 Peroxisome (1)
ko00240 Pyrimidine metabolism (2)				ko00670 One carbon pool by folate (1)				ko04122 Sulfur relay system (1)				ko04970 Salivary secretion (1)				ko03040 Spliceosome (3)				ko01230 Biosynthesis of amino acids (1)
ko01230 Biosynthesis of amino acids (2)				ko00790 Folate biosynthesis (1)								ko01130 Biosynthesis of antibiotics (1)				ko03008 Ribosome biogenesis in eukaryotes (3)				ko01210 2-Oxocarboxylic acid metabolism (1)
ko04724 Glutamatergic synapse (1)				ko05203 Viral carcinogenesis (1)								ko05152 Tuberculosis (1)				ko05034 Alcoholism (3)				ko01110 Biosynthesis of secondary metabolites (1)
ko00730 Thiamine metabolism (1)				ko00410 beta-Alanine metabolism (1)								ko04745 Phototransduction - fly (1)				ko04970 Salivary secretion (2)				ko01120 Microbial metabolism in diverse environments (1)
ko05164 Influenza A (1)				ko05200 Pathways in cancer (1)								ko04921 Oxytocin signaling pathway (1)				ko05164 Influenza A (2)
ko01040 Biosynthesis of unsaturated fatty acids (1)				ko00910 Nitrogen metabolism (1)								ko00521 Streptomycin biosynthesis (1)				ko05203 Viral carcinogenesis (2)
ko05206 MicroRNAs in cancer (1)				ko04145 Phagosome (1)								ko04915 Estrogen signaling pathway (1)				ko04921 Oxytocin signaling pathway (2)
ko00380 Tryptophan metabolism (1)				ko05202 Transcriptional misregulation in cancer (1)								ko04722 Neurotrophin signaling pathway (1)				ko04915 Estrogen signaling pathway (2)
ko00908 Zeatin biosynthesis (1)				ko04113 Meiosis - yeast (1)								ko04976 Bile secretion (1)				ko04722 Neurotrophin signaling pathway (2)
ko04727 GABAergic synapse (1)				ko00330 Arginine and proline metabolism (1)								ko04916 Melanogenesis (1)				ko04020 Calcium signaling pathway (2)
ko00910 Nitrogen metabolism (1)				ko03410 Base excision repair (1)								ko05166 HTLV-I infection (1)				ko05130 Pathogenic Escherichia coli infection (2)
ko00521 Streptomycin biosynthesis (1)				ko04914 Progesterone-mediated oocyte maturation (1)								ko05012 Parkinson's disease (1)				ko05322 Systemic lupus erythematosus (2)
ko04915 Estrogen signaling pathway (1)				ko05110 Vibrio cholerae infection (1)								ko04068 FoxO signaling pathway (1)				ko04114 Oocyte meiosis (2)
ko04976 Bile secretion (1)				ko00270 Cysteine and methionine metabolism (1)								ko04912 GnRH signaling pathway (1)				ko04141 Protein processing in endoplasmic reticulum (2)
ko05145 Toxoplasmosis (1)				ko05222 Small cell lung cancer (1)								ko04626 Plant-pathogen interaction (1)				ko04924 Renin secretion (2)
ko05012 Parkinson's disease (1)				ko03010 Ribosome (1)								ko04261 Adrenergic signaling in cardiomyocytes (1)				ko04540 Gap junction (2)
ko04068 FoxO signaling pathway (1)				ko01110 Biosynthesis of secondary metabolites (1)								ko04111 Cell cycle - yeast (1)				ko05166 HTLV-I infection (2)
ko05014 Amyotrophic lateral sclerosis (ALS) (1)				ko04141 Protein processing in endoplasmic reticulum (1)								ko04720 Long-term potentiation (1)				ko04270 Vascular smooth muscle contraction (2)
ko02020 Two-component system (1)				ko03060 Protein export (1)								ko04971 Gastric acid secretion (1)				ko03013 RNA transport (2)
ko03020 RNA polymerase (1)												ko05016 Huntington's disease (1)				ko04910 Insulin signaling pathway (2)
ko05016 Huntington's disease (1)												ko05133 Pertussis (1)				ko04145 Phagosome (2)
ko04144 Endocytosis (1)												ko04024 cAMP signaling pathway (1)				ko05162 Measles (2)
ko04152 AMPK signaling pathway (1)												ko04270 Vascular smooth muscle contraction (1)				ko04110 Cell cycle (2)
ko04122 Sulfur relay system (1)												ko01110 Biosynthesis of secondary metabolites (1)				ko05134 Legionellosis (1)
ko03040 Spliceosome (1)												ko00562 Inositol phosphate metabolism (1)				ko04745 Phototransduction - fly (1)
ko04151 PI3K-Akt signaling pathway (1)												ko04015 Rap1 signaling pathway (1)				ko04918 Thyroid hormone synthesis (1)
ko03013 RNA transport (1)												ko04120 Ubiquitin mediated proteolysis (1)				ko00710 Carbon fixation in photosynthetic organisms (1)
ko00562 Inositol phosphate metabolism (1)												ko04925 Aldosterone synthesis and secretion (1)				ko00521 Streptomycin biosynthesis (1)
ko05130 Pathogenic Escherichia coli infection (1)												ko04740 Olfactory transduction (1)				ko04261 Adrenergic signaling in cardiomyocytes (1)
ko04142 Lysosome (1)												ko05010 Alzheimer's disease (1)				ko04530 Tight junction (1)
ko04010 MAPK signaling pathway (1)												ko04014 Ras signaling pathway (1)				ko04210 Apoptosis (1)
ko05010 Alzheimer's disease (1)												ko05214 Glioma (1)				ko04972 Pancreatic secretion (1)
ko00061 Fatty acid biosynthesis (1)												ko04962 Vasopressin-regulated water reabsorption (1)				ko05133 Pertussis (1)
ko04146 Peroxisome (1)												ko05031 Amphetamine addiction (1)				ko04144 Endocytosis (1)
ko04910 Insulin signaling pathway (1)												ko04070 Phosphatidylinositol signaling system (1)				ko04024 cAMP signaling pathway (1)
ko04130 SNARE interactions in vesicular transport (1)												ko04910 Insulin signaling pathway (1)				ko00020 Citrate cycle (TCA cycle) (1)
ko01200 Carbon metabolism (1)												ko04744 Phototransduction (1)				ko00562 Inositol phosphate metabolism (1)
ko00220 Arginine biosynthesis (1)												ko04728 Dopaminergic synapse (1)				ko04015 Rap1 signaling pathway (1)
ko05160 Hepatitis C (1)												ko00270 Cysteine and methionine metabolism (1)				ko00010 Glycolysis / Gluconeogenesis (1)
ko05169 Epstein-Barr virus infection (1)												ko05034 Alcoholism (1)				ko04740 Olfactory transduction (1)
ko05162 Measles (1)												ko01230 Biosynthesis of amino acids (1)				ko04142 Lysosome (1)
ko04150 mTOR signaling pathway (1)												ko04750 Inflammatory mediator regulation of TRP channels (1)				ko04010 MAPK signaling pathway (1)
ko04066 HIF-1 signaling pathway (1)												ko04922 Glucagon signaling pathway (1)				ko00590 Arachidonic acid metabolism (1)
ko03008 Ribosome biogenesis in eukaryotes (1)												ko02010 ABC transporters (1)				ko04070 Phosphatidylinositol signaling system (1)
ko04612 Antigen processing and presentation (1)												ko04924 Renin secretion (1)				ko00230 Purine metabolism (1)
ko00270 Cysteine and methionine metabolism (1)												ko04713 Circadian entrainment (1)				ko04744 Phototransduction (1)
ko05205 Proteoglycans in cancer (1)																ko01200 Carbon metabolism (1)
ko02010 ABC transporters (1)																ko04914 Progesterone-mediated oocyte maturation (1)
ko03050 Proteasome (1)																ko04612 Antigen processing and presentation (1)
ko04141 Protein processing in endoplasmic reticulum (1)																ko05168 Herpes simplex infection (1)
ko03320 PPAR signaling pathway (1)																ko04922 Glucagon signaling pathway (1)
ko01120 Microbial metabolism in diverse environments (1)																ko02010 ABC transporters (1)
																ko04713 Circadian entrainment (1)
																ko01120 Microbial metabolism in diverse environments (1)
																ko05152 Tuberculosis (1)
																ko04976 Bile secretion (1)
																ko04916 Melanogenesis (1)
																ko05145 Toxoplasmosis (1)
																ko04912 GnRH signaling pathway (1)
																ko04111 Cell cycle - yeast (1)
																ko04626 Plant-pathogen interaction (1)
																ko03018 RNA degradation (1)
																ko04520 Adherens junction (1)
																ko00620 Pyruvate metabolism (1)
																ko04720 Long-term potentiation (1)
																ko04971 Gastric acid secretion (1)
																ko04712 Circadian rhythm - plant (1)
																ko04152 AMPK signaling pathway (1)
																ko04391 Hippo signaling pathway - fly (1)
																ko04151 PI3K-Akt signaling pathway (1)
																ko00480 Glutathione metabolism (1)
																ko04925 Aldosterone synthesis and secretion (1)
																ko04014 Ras signaling pathway (1)
																ko05214 Glioma (1)
																ko04962 Vasopressin-regulated water reabsorption (1)
																ko04390 Hippo signaling pathway (1)
																ko05031 Amphetamine addiction (1)
																ko04911 Insulin secretion (1)
																ko00900 Terpenoid backbone biosynthesis (1)
																ko04064 NF-kappa B signaling pathway (1)
																ko04728 Dopaminergic synapse (1)
																ko00270 Cysteine and methionine metabolism (1)
																ko01230 Biosynthesis of amino acids (1)
																ko04750 Inflammatory mediator regulation of TRP channels (1)
																ko04310 Wnt signaling pathway (1)
