# Supplementary material for: Transcriptome analysis of dormant tomonts of the marine fish ectoparasitic ciliate Cryptocaryon irritans under low temperature
Source: Parasit Vectors. 2016 May 13;9:280. doi: 10.1186/s13071-016-1550-1 (PMC4867990; doi:10.1186/s13071-016-1550-1)
Supplement: Additional file 4: Table S4. — Differently expressed genes among low temperature treated (B) and untreated (A, C) C. irritans tomonts. (XLSX 188 kb) [file 13071_2016_1550_MOESM4_ESM.xlsx]

## Sheet: B vs A
B vs A up-regulated							#				B vs A down-regulated							#
							#											#
id	GO	KO	NOG Class	fold Change	p-value	Annotation	#	b/c	c/a		id	GO	KO	NOG Class	fold Change	p-value	Annotation	#	b/c	c/a
c305_g1_i1	GO:0015986;GO:0046933;	-	C	96.25	0.00557571	gi|401404578|ref|XP_003881757.1|ATP synthase, related [Neospora caninum Liverpool] gi|325116170|emb|CBZ51724.1| ATP synthase, related [Neospora caninum Liverpool]	#	no	no		c242_g1_i1	GO:0006886;GO:0016020;GO:0071806;GO:0006605;GO:0015450;GO:0015031;	K07342	U	0.334118	0.00766712	gi|145477185|ref|XP_001424615.1|hypothetical protein [Paramecium tetraurelia strain d4-2] gi|124391680|emb|CAK57217.1| unnamed protein product [Paramecium tetraurelia]	#	no	no
c1872_g1_i1	GO:0003723;GO:0016866;GO:0009451;GO:0009982;GO:0001522;	-	J	40.25	0.0233883	gi|586736085|gb|EAR97905.2|tRNA rRNA pseudouridine synthase, putative [Tetrahymena thermophila SB210]	#	no	no		c1725_g1_i1	GO:0016310;GO:0005524;GO:0006260;GO:0016301;GO:0009157;GO:0000166;GO:0016740;GO:0004797;	K00857	F	0.426546	0.0144674	gi|471234786|ref|XP_004039361.1|thymidine kinase, putative, partial [Ichthyophthirius multifiliis] gi|340508335|gb|EGR34057.1| thymidine kinase, putative [Ichthyophthirius multifiliis]	#	no	no
c2269_g1_i1	GO:0005840;GO:0015934;GO:0030529;GO:0006412;GO:0003735;	K02872	J	21.5833	0.000253566	gi|62361059|gb|AAX81225.1|ribosomal protein L13 [Uroleptus sp. WJC-2003]	#	no	no		c1805_g1_i1	GO:0005840;GO:0003723;GO:0030529;GO:0005622;GO:0006412;GO:0003735;	-	J	0.363653	0.0107127	gi|449075585|gb|AGE83228.1|ribosomal protein L22 [Cryptocaryon irritans]	#	no	no
c2679_g1_i1	GO:0005840;GO:0005622;GO:0006412;GO:0004386;GO:0003735;	-	J	31.0625	0.00582072	gi|678343610|emb|CDW72359.1|dead deah box rna helicase [Stylonychia lemnae]	#	no	no		c3336_g1_i1	GO:0003677;GO:0005634;GO:0046982;GO:0006334;GO:0005694;GO:0000786;	K11251	B	0.411518	0.00390355	gi|122044765|sp|P02274.2|H2A1_TETPYRecName: Full=Histone H2A.1; AltName: Full=Histone H2A.2 [Tetrahymena pyriformis]	#	no	no
c2695_g1_i1	GO:0005840;GO:0030529;GO:0006412;GO:0003735;	K02882	J	9.38636	0.00839718	gi|317134945|gb|ADV03035.1|ribosomal protein L18A [Karlodinium veneficum]	#	no	no		c4190_g1_i1	-	-	SKP	0.133515	0.00213602	gi|586742636|gb|EAR90838.2|tesmin TSO1-like CXC domain protein [Tetrahymena thermophila SB210]	#	down	no
c3368_g1_i1	GO:0005840;	K02947	J	11.5294	0.00604367	gi|557156850|emb|CDJ55964.1|ribosomal protein S10, putative [Eimeria maxima]	#	no	no		c6277_g1_i1	GO:0016021;	-	-	0.400892	0.0448904	gi|118372576|ref|XP_001019483.1|hypothetical protein TTHERM_00626980 [Tetrahymena thermophila] gi|89301250|gb|EAR99238.1| transmembrane protein, putative [Tetrahymena thermophila SB210]	#	no	no
c3709_g1_i1	GO:0005840;GO:0030529;GO:0005622;GO:0006412;GO:0003735;	K02883	J	19.3667	0.00017407	gi|317134907|gb|ADV03016.1|ribosomal protein L18 [Karlodinium veneficum]	#	no	no		c7919_g1_i1	GO:0003899;GO:0003677;GO:0016021;GO:0006351;	-	-	0.456706	0.0255338	gi|145510384|ref|XP_001441125.1|hypothetical protein [Paramecium tetraurelia strain d4-2] gi|145549728|ref|XP_001460543.1| hypothetical protein [Paramecium tetraurelia strain d4-2] gi|124408364|emb|CAK73728.1| unnamed protein product [Paramecium tetraurelia] gi|124428373|emb|CAK93146.1| unnamed protein product [Paramecium tetraurelia]	#	no	no
c3794_g1_i1	GO:0005840;GO:0030529;GO:0006412;GO:0003735;	K02960	J	11.8611	0.00397793	gi|675121856|ref|XP_008882815.1|ribosomal protein RPS16 [Hammondia hammondi] gi|661337980|gb|KEP66107.1| ribosomal protein RPS16 [Hammondia hammondi]	#	no	no		c8324_g1_i1	GO:0045859;GO:0016310;GO:0016301;GO:0051301;GO:0016538;GO:0007049;	K02219	T	0.242964	0.0078434	gi|145550066|ref|XP_001460712.1|hypothetical protein [Paramecium tetraurelia strain d4-2] gi|124428542|emb|CAK93315.1| unnamed protein product [Paramecium tetraurelia]	#	no	no
c4076_g1_i1	GO:0005840;GO:0003723;GO:0005622;GO:0046872;GO:0030529;GO:0006412;GO:0003735;GO:0019843;	K02922	J	11.2656	0.00875777	gi|294942506|ref|XP_002783558.1|60S ribosomal protein L37, putative [Perkinsus marinus ATCC 50983] gi|239896055|gb|EER15354.1| 60S ribosomal protein L37, putative [Perkinsus marinus ATCC 50983]	#	no	no		c9338_g1_i1	GO:0003677;GO:0005524;GO:0006260;GO:0006270;GO:0032508;GO:0000166;GO:0042555;GO:0003678;	-	L	0.227328	0.00156869	gi|145524735|ref|XP_001448195.1|hypothetical protein [Paramecium tetraurelia strain d4-2] gi|124415728|emb|CAK80798.1| unnamed protein product [Paramecium tetraurelia]	#	no	down
c5175_g1_i1	GO:0050661;GO:0016620;GO:0006006;GO:0051287;GO:0055114;GO:0004365;GO:0016491;	-	G	8.3125	0.0405744	gi|588481409|gb|AHK23675.1|NAD-dependent cytosolic glyceraldehyde-3-phosphate dehydrogenase [Chromera velia] gi|638920509|gb|AIA24271.1| glyceraldehyde 3-phosphate dehydrogenase [Chromera velia]	#	no	up		c11617_g1_i1	GO:0016310;GO:0005524;GO:0016301;GO:0016773;GO:0006139;	K00904	F	0.359418	0.0040065	gi|118389890|ref|XP_001027990.1|Deoxynucleoside kinase family protein [Tetrahymena thermophila] gi|89309760|gb|EAS07748.1| deoxynucleoside kinase [Tetrahymena thermophila SB210]	#	no	no
c5243_g1_i1	GO:0005840;GO:0005622;GO:0006412;GO:0003735;	K02953	J	17.5	0.0015221	gi|157093629|gb|ABV22469.1|40S ribosomal protein S13 [Oxyrrhis marina]	#	no	no		c11720_g1_i1	GO:0008152;GO:0055114;GO:0016491;	-	R	0.288091	0.014656	gi|294938024|ref|XP_002782080.1|oxidoreductase, putative [Perkinsus marinus ATCC 50983] gi|239893442|gb|EER13875.1| oxidoreductase, putative [Perkinsus marinus ATCC 50983]	#	no	no
c7238_g1_i1	GO:0005840;GO:0003723;GO:0015934;GO:0005622;GO:0030529;GO:0006412;GO:0009536;GO:0016740;GO:0003735;GO:0009507;GO:0019843;	-	J	13.625	0.00446901	gi|299830380|ref|YP_003734595.1|50S ribosomal protein L2 [Kryptoperidinium foliaceum] gi|297385082|gb|ADI40380.1| 50S ribosomal protein L2 [Kryptoperidinium foliaceum]	#	no	no		c13973_g1_i1	GO:0006457;GO:0005524;GO:0051082;GO:0006950;	-	O	0.465561	0.0173733	gi|145511474|ref|XP_001441660.1|hypothetical protein [Paramecium tetraurelia strain d4-2] gi|124408919|emb|CAK74263.1| unnamed protein product [Paramecium tetraurelia]	#	no	no
c7614_g1_i1	GO:0008152;GO:0005524;GO:0004386;GO:0008026;GO:0003676;GO:0006413;GO:0003743;GO:0016787;GO:0000166;GO:0006200;	-	J	10.375	0.021294	gi|156089485|ref|XP_001612149.1|eukaryotic translation initiation factor 4A [Babesia bovis T2Bo] gi|154799403|gb|EDO08581.1| eukaryotic translation initiation factor 4A, putative [Babesia bovis] gi|527100759|dbj|BAN65437.1| eukaryotic translation initiation factor 4A, putative [Babesia bovis]	#	no	no		c15743_g2_i1	GO:0003677;GO:0005634;GO:0046982;GO:0006334;GO:0005694;GO:0000786;	-	B	0.298796	0.00071146	gi|71028126|ref|XP_763706.1|histone H2B [Theileria parva strain Muguga] gi|84996083|ref|XP_952763.1| histone H2B (variant 1) [Theileria annulata strain Ankara] gi|697895035|ref|XP_009692756.1| histone H2B variant 1 [Theileria orientalis strain Shintoku] gi|65303760|emb|CAI76137.1| histone H2B (variant 1), putative [Theileria annulata] gi|68350660|gb|EAN31423.1| histone H2B, putative [Theileria pa…	#	no	no
c8539_g1_i1	GO:0005840;GO:0030529;GO:0006412;GO:0003735;	K02955	J	4.39091	0.0409586	gi|112253642|gb|ABI14406.1|40S ribosomal S14 [Prorocentrum minimum]	#	no	no		c16209_g1_i1	GO:0016021;	-	-	0.469661	0.0209606	gi|586738620|gb|EWS74483.1|transmembrane protein, putative [Tetrahymena thermophila SB210]	#	no	no
c9315_g1_i1	-	-	S	3.58255	0.000392594	gi|209876512|ref|XP_002139698.1|senescence-associated protein [Cryptosporidium muris RN66] gi|209877222|ref|XP_002140053.1| senescence-associated protein [Cryptosporidium muris RN66] gi|209878618|ref|XP_002140750.1| senescence-associated protein [Cryptosporidium muris RN66] gi|209879163|ref|XP_002141022.1| senescence-associated protein [Cryptosporidium muris RN66] gi|209879690|ref|XP_002141285.1|…	#	no	up		c16329_g1_i1	GO:0004531;GO:0000737;GO:0006259;	-	L	0.316884	0.0197279	gi|586743200|gb|EAR90593.2|deoxyribonuclease II family protein [Tetrahymena thermophila SB210]	#	no	no
c9528_g1_i1	GO:0006810;GO:0045261;GO:0005524;GO:0006811;GO:0015986;GO:0006754;GO:0015991;GO:0033178;GO:0016820;GO:0000166;GO:0015992;GO:0046933;	-	C	12.9306	0.00213875	gi|574984644|gb|ETW46110.1|ATP synthase subunit beta, mitochondrial, partial [Plasmodium falciparum MaliPS096_E11]	#	no	no		c17771_g1_i1	GO:0016757;GO:0009116;GO:0006166;GO:0016740;GO:0005737;GO:0004422;	K00760	F	0.365186	0.00968418	gi|294932736|ref|XP_002780416.1|hypothetical protein Pmar_PMAR016610 [Perkinsus marinus ATCC 50983] gi|239890349|gb|EER12211.1| hypothetical protein Pmar_PMAR016610 [Perkinsus marinus ATCC 50983]	#	no	no
c10217_g1_i1	GO:0008152;GO:0016881;GO:0016874;	-	O	56	0.0043911	gi|294929963|ref|XP_002779442.1|ubiquitin-conjugating enzyme E2 D3, putative [Perkinsus marinus ATCC 50983] gi|294934264|ref|XP_002781046.1| ubiquitin-conjugating enzyme E2 D3, putative [Perkinsus marinus ATCC 50983] gi|239888550|gb|EER11237.1| ubiquitin-conjugating enzyme E2 D3, putative [Perkinsus marinus ATCC 50983] gi|239891247|gb|EER12841.1| ubiquitin-conjugating enzyme E2 D3, putative [Perk…	#	no	no		c18082_g1_i1	GO:0003676;	-	-	0.413137	0.0254769	gi|145528371|ref|XP_001449985.1|hypothetical protein [Paramecium tetraurelia strain d4-2] gi|124417574|emb|CAK82588.1| unnamed protein product [Paramecium tetraurelia]	#	no	no
c12520_g1_i1	GO:0000166;GO:0007264;GO:0005622;GO:0005525;	K07977	R	2.15031	0.0184026	gi|471221022|ref|XP_004027459.1|hypothetical protein IMG5_182990 [Ichthyophthirius multifiliis] gi|340501315|gb|EGR28114.1| hypothetical protein IMG5_182990 [Ichthyophthirius multifiliis]	#	no	no		c18097_g1_i1	-	-	-	0.227695	0.0341226	gi|229594609|ref|XP_001022889.3|hypothetical protein TTHERM_00578880 [Tetrahymena thermophila] gi|225566752|gb|EAS02644.3| hypothetical protein TTHERM_00578880 [Tetrahymena thermophila SB210]	#	no	no
c12934_g1_i2	GO:0005524;GO:0008168;GO:0006468;GO:0034968;GO:0004672;GO:0016740;GO:0032259;GO:0016772;GO:0018024;	-	S	20.125	0.0450981	gi|118396613|ref|XP_001030645.1|MORN domain repeat containing protein [Tetrahymena thermophila]	#	no	no		c18117_g1_i1	GO:0003677;GO:0005634;GO:0046982;GO:0006334;GO:0005694;GO:0000786;	-	B	0.268047	0.000138377	gi|57158235|dbj|BAD84178.1|histone H2B [Paramecium caudatum]	#	no	no
c13203_g1_i1	GO:0009055;GO:0016020;GO:0020037;GO:0004129;GO:0005506;GO:0055114;GO:0009060;GO:0006119;GO:0046872;GO:1902600;GO:0016021;GO:0005743;GO:0005739;GO:0070469;GO:0016491;	-	C	43.75	0.0161383	gi|33520076|gb|AAQ21037.1|cytochrome oxidase subunit I [Cryptosporidium parvum]	#	up	no		c18117_g2_i1	GO:0003677;GO:0005634;GO:0046982;GO:0006334;GO:0005694;GO:0000786;	-	B	0.196695	1.45919e-06	gi|399217985|emb|CCF74872.1|unnamed protein product [Babesia microti strain RI]	#	no	no
c13367_g1_i1	GO:0005840;GO:0003723;GO:0005622;GO:0000049;GO:0030529;GO:0006412;GO:0009536;GO:0003735;GO:0019843;GO:0009507;	-	J	50.75	0.0076714	gi|299830377|ref|YP_003734592.1|ribosomal protein L3 [Kryptoperidinium foliaceum] gi|297385079|gb|ADI40377.1| ribosomal protein L3 [Kryptoperidinium foliaceum]	#	no	no		c19011_g1_i1	GO:0003677;GO:0005634;GO:0046982;GO:0006334;GO:0005694;GO:0000786;	K11252	B	0.449384	0.00891023	gi|57158237|dbj|BAD84179.1|histone H2B [Paramecium caudatum]	#	no	no
c13441_g1_i1	GO:0006810;GO:0016020;GO:0016021;	-	C	37.9167	0.000122888	gi|678345499|emb|CDW71392.1|mitochondrial carrier protein [Stylonychia lemnae]	#	no	no		c19323_g1_i1	GO:0005634;GO:0003677;GO:0005524;GO:0006260;GO:0006270;GO:0004386;GO:0032508;GO:0016787;GO:0042555;GO:0000166;GO:0017111;GO:0003678;	-	L	0.406867	0.00471746	gi|118359194|ref|XP_001012838.1|MCM2/3/5 family protein [Tetrahymena thermophila] gi|89294605|gb|EAR92593.1| DNA replication licensing factor MCM4 [Tetrahymena thermophila SB210]	#	no	no
c14198_g1_i1	GO:0003677;GO:0005524;GO:0016853;GO:0003918;GO:0003916;GO:0000166;GO:0006200;GO:0006265;	-	L	33.25	0.0489389	gi|70949679|ref|XP_744228.1|dna gyrase subunit b [Plasmodium chabaudi chabaudi] gi|56524094|emb|CAH87968.1| dna gyrase subunit b, putative [Plasmodium chabaudi chabaudi]	#	no	no		c19470_g1_i1	-	-	KB	0.404734	0.00873897	gi|71027705|ref|XP_763496.1|hypothetical protein [Theileria parva strain Muguga] gi|68350449|gb|EAN31213.1| high mobility group protein, putative [Theileria parva]	#	no	no
c14333_g1_i1	-	-	S	19.3653	2.41174e-16	gi|678318315|emb|CDW85334.1|UNKNOWN [Stylonychia lemnae]	#	no	up		c20841_g1_i1	GO:0005634;GO:0003677;GO:0005524;GO:0006260;GO:0006270;GO:0004386;GO:0032508;GO:0016787;GO:0042555;GO:0000166;GO:0017111;GO:0003678;	K02541	L	0.416906	0.00502752	gi|403352732|gb|EJY75883.1|MCM2/3/5 family protein [Oxytricha trifallax]	#	no	no
c14333_g2_i1	-	-	S	3.1681	0.00190537	gi|294935184|ref|XP_002781333.1|hypothetical protein Pmar_PMAR018133 [Perkinsus marinus ATCC 50983] gi|239891880|gb|EER13128.1| hypothetical protein Pmar_PMAR018133 [Perkinsus marinus ATCC 50983]	#	no	no		c21482_g1_i1	GO:0006396;GO:0003677;GO:0003723;GO:0005634;GO:0004525;GO:0090501;GO:0008152;GO:0003950;GO:0003676;GO:0016874;GO:0008270;GO:0090502;	-	S	0.148936	0.000552729	gi|471225906|ref|XP_004032009.1|poly polymerase family protein, putative [Ichthyophthirius multifiliis] gi|340503918|gb|EGR30422.1| poly polymerase family protein, putative [Ichthyophthirius multifiliis]	#	no	down
c15008_g2_i1	GO:0005840;GO:0005622;GO:0006412;GO:0003735;	K02915	J	14	0.0278827	gi|317134913|gb|ADV03019.1|ribosomal protein L34 [Karlodinium veneficum]	#	no	no		c21875_g1_i1	GO:0046872;GO:0004089;GO:0006730;GO:0008270;	K01672	P	0.171729	0.000211404	gi|118376936|ref|XP_001021650.1|Eukaryotic-type carbonic anhydrase family protein [Tetrahymena thermophila]	#	no	no
c15915_g1_i1	GO:0005840;GO:0030529;GO:0005622;GO:0006412;GO:0003735;	K02991	J	19.1917	9.53975e-07	gi|269129169|gb|ABI14420.2|40S ribosomal protein S6 [Karlodinium veneficum]	#	no	no		c22141_g1_i1	GO:0005840;GO:0030529;GO:0005622;GO:0006412;GO:0003735;	K02923	J	0.405956	0.0228883	gi|145531223|ref|XP_001451380.1|hypothetical protein [Paramecium tetraurelia strain d4-2] gi|124419031|emb|CAK83983.1| unnamed protein product [Paramecium tetraurelia]	#	no	no
c15996_g1_i2	GO:0016614;GO:0008762;GO:0050660;GO:0003824;GO:0055114;GO:0016491;	-	C	4.62	0.0393526	gi|586725391|gb|EWS71334.1|FAD-binding domain protein [Tetrahymena thermophila SB210]	#	no	no		c22278_g1_i3	-	K03364	DR	0.333671	0.0371026	gi|678310512|emb|CDW89337.1|wd40 repeat-containing protein [Stylonychia lemnae]	#	no	no
c16433_g1_i2	GO:0019904;GO:0004497;GO:0055114;	-	O	12.9792	0.0109116	gi|146162627|ref|XP_001009807.2|14-3-3 protein [Tetrahymena thermophila] gi|146146345|gb|EAR89562.2| tyrosine 3-monooxygenase/tryptophan 5-monooxygenase activation protein, epsilon protein [Tetrahymena thermophila SB210]	#	no	no		c22286_g1_i1	GO:0003677;GO:0005634;GO:0046982;GO:0006334;GO:0005694;GO:0000786;	K11251	B	0.450933	0.011166	gi|471227309|ref|XP_004034570.1|hypothetical protein IMG5_118090 [Ichthyophthirius multifiliis] gi|340504659|gb|EGR31084.1| hypothetical protein IMG5_118090 [Ichthyophthirius multifiliis]	#	no	no
c16769_g1_i1	GO:0000287;GO:0000166;GO:0006184;GO:0005525;GO:0003924;	K03979	R	21.2917	0.00930687	gi|399216680|emb|CCF73367.1|unnamed protein product [Babesia microti strain RI]	#	up	no		c23246_g1_i1	GO:0045454;	-	O	0.475257	0.0331962	gi|145552613|ref|XP_001461982.1|hypothetical protein [Paramecium tetraurelia strain d4-2] gi|124429819|emb|CAK94609.1| unnamed protein product [Paramecium tetraurelia]	#	no	down
c16917_g1_i1	GO:0016021;	-	-	2.62031	0.00885247	gi|586739166|gb|EAR94578.2|transmembrane protein, putative [Tetrahymena thermophila SB210]	#	no	no		c23408_g1_i1	-	-	U	0.480478	0.0203103	gi|145476255|ref|XP_001424150.1|hypothetical protein [Paramecium tetraurelia strain d4-2] gi|124391213|emb|CAK56752.1| unnamed protein product [Paramecium tetraurelia]	#	no	no
c17997_g1_i1	GO:0005840;GO:0030529;GO:0005622;GO:0006412;GO:0003735;	K02920	J	14.2188	0.0260237	gi|66362084|ref|XP_628006.1|60S ribosomal protein L36 [Cryptosporidium parvum Iowa II] gi|67594949|ref|XP_665964.1| ribosomal protein L36e [Cryptosporidium hominis TU502] gi|46227493|gb|EAK88428.1| 60S ribosomal protein L36 [Cryptosporidium parvum Iowa II]	#	no	no		c23838_g1_i1	GO:0016310;GO:0005524;GO:0016301;GO:0016773;GO:0006139;	-	F	0.354114	0.0107798	gi|145490122|ref|XP_001431062.1|hypothetical protein [Paramecium tetraurelia strain d4-2] gi|124398164|emb|CAK63664.1| unnamed protein product [Paramecium tetraurelia]	#	no	no
c18009_g1_i1	GO:0003723;GO:0005737;GO:0031369;GO:0001731;GO:0003676;GO:0016282;GO:0006413;GO:0003743;GO:0006446;GO:0000166;GO:0033290;GO:0006412;GO:0005852;	-	J	24.0625	0.0217189	gi|156084730|ref|XP_001609848.1|eukaryotic translation initiation factor 3 subunit [Babesia bovis T2Bo] gi|154797100|gb|EDO06280.1| eukaryotic translation initiation factor 3 subunit, putative [Babesia bovis]	#	up	no		c24239_g1_i1	GO:0004198;GO:0008233;GO:0008234;GO:0016787;GO:0006508;GO:0005509;GO:0005622;	-	SOT	0.446702	0.0496293	gi|28974204|gb|AAO61486.1|calpain-like protein [Sterkiella histriomuscorum]	#	no	no
c18603_g1_i1	GO:0005840;GO:0005622;GO:0006412;GO:0003735;	K02921	J	21.4375	0.00255346	gi|675133012|ref|XP_008888393.1|ribosomal protein RPL37A [Hammondia hammondi] gi|661332823|gb|KEP60990.1| ribosomal protein RPL37A [Hammondia hammondi]	#	no	no		c24548_g1_i1	GO:0006269;GO:0003896;	K02685	L	0.382376	0.044791	gi|678343935|emb|CDW72196.1|dna primase large subunit [Stylonychia lemnae]	#	no	no
c18868_g1_i1	GO:0006810;GO:0055085;GO:0008152;GO:0005524;GO:0042626;GO:0000166;GO:0017111;GO:0006200;GO:0016021;GO:0016887;	-	Q	45.9375	0.00035045	gi|146163112|ref|XP_001010765.2|ABC transporter family protein [Tetrahymena thermophila] gi|146146189|gb|EAR90520.2| ATP-binding domain ABC transporter [Tetrahymena thermophila SB210]	#	no	no		c24642_g1_i1	-	-	SKB	0.288462	0.0162783	gi|145503576|ref|XP_001437763.1|hypothetical protein [Paramecium tetraurelia strain d4-2] gi|124404918|emb|CAK70366.1| unnamed protein product [Paramecium tetraurelia]	#	no	no
c18974_g1_i2	GO:0006457;GO:0005783;GO:0008152;GO:0016853;GO:0045454;GO:0016757;GO:0003756;GO:0016740;	-	O	24.2812	0.00101201	gi|675126806|ref|XP_008885290.1|protein disulfide isomerase [Hammondia hammondi] gi|661336033|gb|KEP64168.1| protein disulfide isomerase [Hammondia hammondi]	#	no	no		c24651_g2_i1	GO:0003677;GO:0005634;GO:0046982;GO:0006334;GO:0005694;GO:0000786;	K11253	B	0.237734	6.79912e-06	gi|471220280|ref|XP_004025212.1|hypothetical protein IMG5_189610 [Ichthyophthirius multifiliis] gi|340500927|gb|EGR27760.1| hypothetical protein IMG5_189610 [Ichthyophthirius multifiliis]	#	no	no
c19140_g1_i2	GO:0003677;GO:0006355;GO:0003676;	-	K	45.0625	0.000413103	gi|557139471|emb|CDJ38976.1|glycine-rich protein 2, putative [Eimeria tenella] gi|557231520|emb|CDJ68953.1| glycine-rich protein 2, putative [Eimeria necatrix]	#	no	no		c24671_g1_i1	GO:0004748;GO:0005524;GO:0006260;GO:0005971;GO:0055114;GO:0016491;	K10807	F	0.485078	0.0231573	gi|118346189|ref|XP_976850.1|Ribonucleotide reductase, barrel domain containing protein [Tetrahymena thermophila]	#	no	no
c19474_g2_i1	GO:0005840;GO:0030529;GO:0006412;GO:0003735;	K02957	J	18.2292	0.00110523	gi|71029982|ref|XP_764633.1|40S ribosomal protein S15a [Theileria parva strain Muguga] gi|84995840|ref|XP_952642.1| 40s ribosomal protein s15a [Theileria annulata strain Ankara] gi|65302803|emb|CAI74910.1| 40s ribosomal protein s15a, putative [Theileria annulata] gi|68351589|gb|EAN32350.1| 40S ribosomal protein S15a, putative [Theileria parva]	#	no	no		c24750_g1_i2	GO:2001070;GO:0008152;GO:0005992;GO:0003824;GO:0030246;GO:0004805;GO:0016757;GO:0016787;GO:0003825;GO:0016740;GO:0016311;	-	-	0.35614	0.0380699	gi|586744656|gb|EAR88516.2|trehalose-6-phosphate synthase [Tetrahymena thermophila SB210]	#	no	down
c19823_g1_i1	GO:0006810;GO:0016020;GO:0016021;GO:0005215;	-	PG	17.2083	0.026583	gi|294948710|ref|XP_002785856.1|aquaglyceroporin, putative [Perkinsus marinus ATCC 50983] gi|239899964|gb|EER17652.1| aquaglyceroporin, putative [Perkinsus marinus ATCC 50983]	#	no	no		c25109_g1_i1	GO:0006810;GO:0005337;GO:1901642;GO:0016021;GO:0008137;GO:0055114;GO:0016491;	K15014	SRPU	0.1925	0.0431353	gi|586724866|gb|EAS06658.2|nucleoside transporter family protein [Tetrahymena thermophila SB210]	#	no	no
c20696_g1_i1	-	-	-	5.71667	0.0458869	gi|403366908|gb|EJY83262.1|hypothetical protein OXYTRI_19117 [Oxytricha trifallax]	#	no	no		c25158_g1_i1	GO:0004014;GO:0016829;GO:0008152;GO:0008295;GO:0004766;GO:0016740;GO:0003824;	K00797	E	0.430769	0.0481087	gi|118388670|ref|XP_001027431.1|Spermine/spermidine synthase family protein [Tetrahymena thermophila] gi|89309201|gb|EAS07189.1| spermine/spermidine synthase [Tetrahymena thermophila SB210]	#	no	no
c20986_g1_i1	-	-	O	6.59615	0.0337961	gi|145498050|ref|XP_001435013.1|hypothetical protein [Paramecium tetraurelia strain d4-2] gi|124402142|emb|CAK67616.1| unnamed protein product [Paramecium tetraurelia]	#	no	no		c25217_g1_i1	GO:0008168;GO:0006139;GO:0032259;	-	TK	0.14759	0.0379	gi|678325150|emb|CDW81830.1|mt-a70 family protein [Stylonychia lemnae]	#	no	no
c21111_g1_i1	GO:0005759;GO:0016020;GO:0003746;GO:0045727;GO:0006414;GO:0016787;GO:0000166;GO:0005739;GO:0043022;GO:0006184;GO:0016779;GO:0003924;GO:0005743;GO:0006412;GO:0016740;GO:0005525;	K03596	M	19.6	0.0263487	gi|510911070|ref|XP_004833673.1|Elongation factor Tu GTP binding domain containing protein [Babesia equi] gi|428673308|gb|EKX74221.1| Elongation factor Tu GTP binding domain containing protein [Babesia equi strain WA]	#	up	no		c25717_g1_i1	GO:0003677;GO:0005634;GO:0046982;GO:0006334;GO:0005694;GO:0000786;	K11252	B	0.364643	0.00126965	gi|145484129|ref|XP_001428087.1|hypothetical protein [Paramecium tetraurelia strain d4-2] gi|124395170|emb|CAK60689.1| unnamed protein product [Paramecium tetraurelia]	#	no	no
c21214_g2_i1	GO:0005840;GO:0030529;GO:0005622;GO:0006412;GO:0003735;	K02877	J	24.2812	8.41497e-06	gi|401409300|ref|XP_003884098.1|hypothetical protein NCLIV_045010 [Neospora caninum Liverpool] gi|325118516|emb|CBZ54067.1| hypothetical protein NCLIV_045010 [Neospora caninum Liverpool]	#	no	no		c25717_g1_i2	GO:0003677;GO:0005634;GO:0046982;GO:0006334;GO:0005694;GO:0000786;	K11252	B	0.413212	0.00404937	gi|145521208|ref|XP_001446459.1|hypothetical protein [Paramecium tetraurelia strain d4-2] gi|124413937|emb|CAK79062.1| unnamed protein product [Paramecium tetraurelia]	#	no	no
c21262_g2_i1	GO:0016020;GO:0009535;GO:0004222;GO:0008233;GO:0005524;GO:0008237;GO:0016787;GO:0000166;GO:0008270;GO:0017111;GO:0016021;GO:0016887;GO:0009507;GO:0009579;GO:0030163;GO:0046872;GO:0006508;GO:0051301;GO:0006200;GO:0009536;	K01417	O	13.7614	0.000459006	gi|678334287|emb|CDW77133.1|afg3-like protein 2 [Stylonychia lemnae]	#	up	no		c25864_g1_i1	GO:0005634;GO:0004402;GO:0016573;GO:0016740;GO:0006348;GO:0016568;	K11303	B	0.376397	0.0341455	gi|118363304|ref|XP_001014671.1|hypothetical protein TTHERM_00046760 [Tetrahymena thermophila] gi|89296644|gb|EAR94632.1| histone acetyl transferase HAT1 amine-terminal protein [Tetrahymena thermophila SB210]	#	no	no
c21490_g1_i1	GO:0031177;GO:0008152;GO:0003824;GO:0055114;GO:0008270;GO:0016747;GO:0009536;GO:0016740;GO:0009507;GO:0016491;	-	I	22.8667	2.91954e-05	gi|198444898|gb|ACH88363.1|nonribosomal peptide synthetase/polyketide synthase hybrid [Karenia brevis]	#	no	up		c26533_g1_i1	GO:0016746;GO:0016740;GO:0008374;GO:0006629;	-	I	0.339579	0.0117877	gi|145481939|ref|XP_001426992.1|hypothetical protein [Paramecium tetraurelia strain d4-2] gi|124394070|emb|CAK59594.1| unnamed protein product [Paramecium tetraurelia]	#	no	no
c21537_g1_i1	GO:0005840;GO:0042254;GO:0030529;	K02936	J	19.1528	5.71186e-05	gi|678330300|emb|CDW79209.1|60s ribosomal protein [Stylonychia lemnae]	#	no	no		c27072_g1_i1	GO:0055085;GO:0016021;	-	G	0.16269	6.00078e-07	gi|145534478|ref|XP_001452983.1|hypothetical protein [Paramecium tetraurelia strain d4-2] gi|124420683|emb|CAK85586.1| unnamed protein product [Paramecium tetraurelia]	#	no	no
c21546_g1_i1	GO:0008152;GO:0016787;GO:0090501;GO:0090502;GO:0000213;GO:0015031;	-	-	2.62199	0.0325435	gi|471218994|ref|XP_004024031.1|snf7 family protein, putative [Ichthyophthirius multifiliis] gi|340500252|gb|EGR27147.1| snf7 family protein, putative [Ichthyophthirius multifiliis]	#	no	no		c27210_g1_i1	GO:0000796;GO:0005524;GO:0051276;GO:0005694;GO:0007076;GO:0016787;GO:0008559;GO:0042908;GO:0006855;	K06674	D	0.336269	0.00709023	gi|586744791|gb|EAR88378.2|structural maintenance of chromosomes protein [Tetrahymena thermophila SB210]	#	no	no
c21759_g1_i1	GO:0005840;GO:0030529;GO:0005622;GO:0006412;GO:0003735;	K02873	J	13.3438	0.00289736	gi|294888058|ref|XP_002772329.1|60S ribosomal protein L13, putative [Perkinsus marinus ATCC 50983] gi|294931911|ref|XP_002780048.1| 60S ribosomal protein L13, putative [Perkinsus marinus ATCC 50983] gi|239876448|gb|EER04145.1| 60S ribosomal protein L13, putative [Perkinsus marinus ATCC 50983] gi|239889892|gb|EER11843.1| 60S ribosomal protein L13, putative [Perkinsus marinus ATCC 50983]	#	no	no		c27751_g1_i1	GO:0008152;GO:0006231;GO:0008168;GO:0009165;GO:0006730;GO:0003824;GO:0004799;GO:0055114;GO:0004146;GO:0046654;GO:0016740;GO:0006545;GO:0032259;GO:0016491;	K13998	H	0.401306	0.0487029	gi|118349035|ref|XP_001033394.1|bifunctional dihydrofolate reductase-thymidylate synthase [Tetrahymena thermophila] gi|89287743|gb|EAR85731.1| dihydrofolate reductase-thymidylate synthase [Tetrahymena thermophila SB210]	#	no	down
c22011_g2_i1	GO:0016614;GO:0008762;GO:0050660;GO:0003824;GO:0055114;GO:0016491;	-	C	5.83333	0.014752	gi|145484210|ref|XP_001428115.1|hypothetical protein [Paramecium tetraurelia strain d4-2] gi|124395199|emb|CAK60717.1| unnamed protein product [Paramecium tetraurelia]	#	no	no		c28815_g1_i1	-	-	SK	0.259569	0.00329854	gi|145479557|ref|XP_001425801.1|hypothetical protein [Paramecium tetraurelia strain d4-2] gi|124392873|emb|CAK58403.1| unnamed protein product [Paramecium tetraurelia]	#	no	no
c22075_g1_i1	GO:0005840;GO:0015934;GO:0006412;GO:0003735;	K02898	J	13.125	0.00190998	gi|237835777|ref|XP_002367186.1|60S ribosomal protein L26, putative [Toxoplasma gondii ME49] gi|675123934|ref|XP_008883854.1| ribosomal protein RPL26 [Hammondia hammondi] gi|523576856|gb|EPR63515.1| ribosomal protein RPL26 [Toxoplasma gondii GT1] gi|527308365|gb|EPT25004.1| ribosomal protein RPL26 [Toxoplasma gondii ME49] gi|557738350|gb|ESS34289.1| ribosomal protein RPL26 [Toxoplasma gondii VEG]…	#	no	no		c29110_g1_i1	GO:0016310;GO:0005524;GO:0016301;GO:0006468;GO:0006464;GO:0004674;GO:0016787;GO:0008474;GO:0004672;GO:0000166;GO:0016740;GO:0016772;	-	T	0.485038	0.0191231	gi|471234782|ref|XP_004039360.1|protein kinase domain protein, partial [Ichthyophthirius multifiliis] gi|340508333|gb|EGR34056.1| protein kinase domain protein [Ichthyophthirius multifiliis]	#	no	no
c22207_g1_i1	-	K08496	U	3.55966	0.0447497	gi|118369813|ref|XP_001018109.1|Vesicle transport v-SNARE protein [Tetrahymena thermophila] gi|89299876|gb|EAR97864.1| vesicle transport V-SNARE protein [Tetrahymena thermophila SB210]	#	no	no		c29327_g1_i1	-	-	-	0.112903	0.0270993	gi|586739577|gb|EAR93997.2|hypothetical protein TTHERM_00227110 [Tetrahymena thermophila SB210]	#	down	no
c22342_g1_i1	GO:0006810;GO:0016020;GO:0016021;GO:0015031;	-	OU	29.75	0.00102712	gi|66362634|ref|XP_628283.1|Sec61; signal peptide plus 9 transmembrane domain-containing protein [Cryptosporidium parvum Iowa gi|46229751|gb|EAK90569.1| putative Sec61; signal peptide plus 9 transmembrane domain-containing protein [Cryptosporidium parvum Iowa II]	#	no	no		c29464_g1_i5	-	-	SP	0.235345	0.00531605	gi|586727329|gb|EAS04765.2|tesmin TSO1-like CXC domain protein [Tetrahymena thermophila SB210]	#	no	no
c22425_g1_i1	GO:0005840;GO:0003723;GO:0030529;GO:0005622;GO:0006412;GO:0003735;GO:0003676;	-	J	73.5	3.38834e-05	gi|557137875|emb|CDJ37656.1|40S ribosomal protein S18, putative [Eimeria tenella]	#	no	no		c29542_g1_i1	GO:0016310;GO:0005524;GO:0016301;GO:0006468;GO:0004674;GO:0004672;GO:0000166;GO:0016740;GO:0016772;	-	T	0.304656	0.0254573	gi|145485564|ref|XP_001428790.1|hypothetical protein [Paramecium tetraurelia strain d4-2] gi|124395878|emb|CAK61392.1| unnamed protein product [Paramecium tetraurelia]	#	no	no
c22902_g1_i1	GO:0005840;GO:0005622;GO:0006412;GO:0003735;	-	J	47.25	0.0111284	gi|399216357|emb|CCF73045.1|unnamed protein product [Babesia microti strain RI]	#	no	up		c29606_g1_i1	GO:0008152;GO:0005524;GO:0000166;GO:0017111;	-	OL	0.363075	0.00328129	gi|118401564|ref|XP_001033102.1|hypothetical protein TTHERM_00441870 [Tetrahymena thermophila] gi|89287449|gb|EAR85439.1| AAA family ATPase [Tetrahymena thermophila SB210]	#	no	no
c23066_g2_i1	GO:0005524;GO:0000166;GO:0006950;	-	O	75.25	0.0187818	gi|1209312|gb|AAA99875.1|heat shock protein [Euplotes eurystomus]	#	no	no		c29903_g1_i1	GO:0003677;GO:0005634;GO:0046982;GO:0006334;GO:0005694;GO:0000786;	-	B	0.253886	0.000778584	gi|118385100|ref|XP_001025688.1|Core histone H2A/H2B/H3/H4 family protein [Tetrahymena thermophila] gi|122126237|sp|Q5Y2C3.2|H2AY_TETTS RecName: Full=Histone H2A.Y [Tetrahymena thermophila SB210] gi|68304578|gb|AAU87547.2| core histone H2A variant [Tetrahymena thermophila]	#	no	down
c23135_g1_i1	GO:0003922;GO:0005524;GO:0016462;GO:0006529;GO:0016874;GO:0006541;GO:0006177;GO:0006164;GO:0016740;GO:0004066;	K01951	F	27.3	0.00468784	gi|608648711|gb|EZG44392.1|GMP synthase [Gregarina niphandrodes]	#	up	no		c30129_g1_i1	GO:0006071;GO:0008081;GO:0008889;GO:0006629;	-	C	0.329412	0.0331441	gi|118371702|ref|XP_001019049.1|Glycerophosphoryl diester phosphodiesterase family protein [Tetrahymena thermophila]	#	no	no
c23207_g1_i1	GO:0016620;GO:0008152;GO:0055114;GO:0016491;	-	C	6.93966	0.0196274	gi|294956181|ref|XP_002788841.1|Aldehyde dehydrogenase, putative [Perkinsus marinus ATCC 50983] gi|239904453|gb|EER20637.1| Aldehyde dehydrogenase, putative [Perkinsus marinus ATCC 50983]	#	no	no		c30207_g1_i2	GO:0005634;GO:0006357;GO:0006351;GO:0051726;GO:0007049;	-	DK	0.256962	0.000571035	gi|403366548|gb|EJY83077.1|Retinoblastoma protein [Oxytricha trifallax]	#	no	no
c23211_g1_i1	GO:0005840;GO:0003723;GO:0005622;GO:0006412;GO:0003735;	K02987	J	13.7586	8.82913e-05	gi|294875217|ref|XP_002767227.1|40S ribosomal protein S4, X isoform, putative [Perkinsus marinus ATCC 50983] gi|239868773|gb|EEQ99944.1| 40S ribosomal protein S4, X isoform, putative [Perkinsus marinus ATCC 50983]	#	no	no		c30603_g1_i1	GO:0003677;GO:0005634;GO:0005667;GO:0006355;GO:0006351;GO:0003700;	-	K	0.217742	0.00859128	gi|145513020|ref|XP_001442421.1|hypothetical protein [Paramecium tetraurelia strain d4-2] gi|124409774|emb|CAK75024.1| unnamed protein product [Paramecium tetraurelia]	#	no	no
c23226_g1_i1	GO:0016021;GO:0006633;GO:0055114;GO:0016491;GO:0016717;GO:0006629;	K00507	I	21.6562	3.35945e-05	gi|586735550|gb|EAR98580.2|fatty acid desaturase [Tetrahymena thermophila SB210]	#	no	no		c30658_g1_i1	GO:0016310;GO:0005524;GO:0016301;GO:0003824;GO:0045454;GO:0000166;GO:0008430;GO:0016740;GO:0016772;	-	-	0.453602	0.0439203	gi|403374350|gb|EJY87121.1|Arginine kinase [Oxytricha trifallax]	#	no	no
c23543_g1_i2	GO:0005840;GO:0030529;GO:0005622;GO:0006412;GO:0022627;GO:0003735;GO:0005737;	-	J	43.75	0.0161383	gi|209877955|ref|XP_002140419.1|40S ribosomal protein S3a [Cryptosporidium muris RN66] gi|209556025|gb|EEA06070.1| 40S ribosomal protein S3a, putative [Cryptosporidium muris RN66]	#	no	up		c31148_g1_i2	GO:0016310;GO:0005524;GO:0016301;GO:0006468;GO:0004674;GO:0004683;GO:0004672;GO:0000166;GO:0016740;GO:0016772;	-	T	0.260256	0.022737	gi|586728435|gb|EAR83797.2|kinase domain protein [Tetrahymena thermophila SB210]	#	no	no
c23794_g1_i1	-	-	O	25.375	0.0169897	gi|145548836|ref|XP_001460098.1|hypothetical protein [Paramecium tetraurelia strain d4-2] gi|124427926|emb|CAK92701.1| unnamed protein product [Paramecium tetraurelia]	#	no	no		c31162_g1_i1	GO:0003964;GO:0008152;GO:0016779;GO:0016740;GO:0006278;	K03155	SL	0.346618	0.0119667	gi|586739035|gb|EAR94710.2|Yip1 domain protein [Tetrahymena thermophila SB210]	#	no	no
c23803_g1_i1	GO:0003824;GO:0055114;GO:0005737;GO:0046872;GO:0000166;GO:0006177;GO:0030554;GO:0006164;GO:0003938;GO:0016491;	-	F	21	0.0383752	gi|66737365|gb|AAV73841.1|inosine 5'monophosphate dehydrogenase short form [Toxoplasma gondii]	#	no	no		c31610_g1_i1	GO:0003950;GO:0006471;	K10798	SL	0.369775	0.0035929	gi|146185297|ref|XP_001031498.2|WGR domain containing protein [Tetrahymena thermophila] gi|146142769|gb|EAR83835.2| poly(ADP-ribose) polymerase family WGR domain protein [Tetrahymena thermophila SB210]	#	no	down
c24163_g1_i1	-	-	-	4.64286	0.0401608	gi|586727282|gb|EAR84015.2|LETM1-like protein [Tetrahymena thermophila SB210]	#	no	no		c32139_g1_i2	GO:0008168;GO:0035556;GO:0034968;GO:0046872;GO:0008270;GO:0016740;GO:0032259;GO:0018024;	K11348	R	0.466474	0.0301602	gi|471222357|ref|XP_004029979.1|PHD-finger family protein, putative [Ichthyophthirius multifiliis] gi|340502023|gb|EGR28743.1| PHD-finger family protein, putative [Ichthyophthirius multifiliis]	#	no	no
c24366_g1_i1	GO:0003677;GO:0006355;	-	-	2.51938	0.0115958	gi|118380115|ref|XP_001023222.1|'Cold-shock' DNA-binding domain containing protein [Tetrahymena thermophila] gi|89304989|gb|EAS02977.1| cold-shock DNA-binding domain protein [Tetrahymena thermophila SB210]	#	no	no		c32333_g1_i1	GO:0016021;	-	OTP	0.415808	0.0210398	gi|118360979|ref|XP_001013720.1|hypothetical protein TTHERM_00424430 [Tetrahymena thermophila]	#	no	no
c24374_g1_i2	GO:0016310;GO:0005524;GO:0016301;GO:0006468;GO:0004674;GO:0004672;GO:0000166;GO:0016740;GO:0016772;	-	T	7.75	4.89801e-05	gi|145473645|ref|XP_001462486.1|hypothetical protein [Paramecium tetraurelia strain d4-2] gi|124430326|emb|CAK95113.1| unnamed protein product [Paramecium tetraurelia]	#	no	no		c32442_g1_i1	-	-	R	0.468531	0.0177452	gi|678326874|emb|CDW80955.1|UNKNOWN [Stylonychia lemnae]	#	no	no
c24490_g1_i1	GO:0008152;GO:0016853;GO:0003824;	-	TK	11.9219	0.00618589	gi|118370233|ref|XP_001018318.1|enoyl-CoA hydratase/isomerase family protein [Tetrahymena thermophila] gi|89300085|gb|EAR98073.1| enoyl-CoA hydratase/delta3,5-delta2,4-dienoyl-CoA isomerase [Tetrahymena thermophila SB210]	#	no	no		c32522_g3_i1	GO:0006457;GO:0005524;GO:0051082;GO:0006950;	-	O	0.484658	0.0233177	gi|471218916|ref|XP_004023992.1|hypothetical protein IMG5_201300 [Ichthyophthirius multifiliis] gi|340500213|gb|EGR27108.1| hypothetical protein IMG5_201300 [Ichthyophthirius multifiliis]	#	no	no
c24696_g1_i1	GO:0005840;GO:0030529;GO:0006412;GO:0003735;	-	J	20.5625	0.0416043	gi|401411453|ref|XP_003885174.1|putative 60S ribosomal protein L23 [Neospora caninum Liverpool] gi|325119593|emb|CBZ55146.1| putative 60S ribosomal protein L23 [Neospora caninum Liverpool]	#	no	no		c32620_g1_i2	GO:0004198;GO:0008233;GO:0008234;GO:0016787;GO:0006508;GO:0005622;	-	OT	0.36532	0.0207952	gi|678317655|emb|CDW85682.1|calpain-like protein [Stylonychia lemnae]	#	no	no
c25052_g1_i1	GO:0016829;GO:0020011;GO:0016836;GO:0006633;GO:0005737;GO:0008659;	-	M	34.125	0.0446413	gi|237844801|ref|XP_002371698.1|(3R)-hydroxymyristoyl ACP dehydrase, putative [Toxoplasma gondii ME49] gi|3850997|gb|AAC72191.1| beta-hydroxyacyl-ACP dehydratase precursor [Toxoplasma gondii] gi|95007480|emb|CAJ20702.1| beta-hydroxyacyl-acp dehydratase precursor [Toxoplasma gondii RH] gi|523570903|gb|EPR57817.1| beta-hydroxyacyl-acyl carrier protein dehydratase (FABZ) [Toxoplasma gondii GT1] gi|5…	#	no	no		c32714_g1_i1	GO:0005634;GO:0003677;GO:0006260;GO:0016779;GO:0006139;GO:0051536;GO:0003676;GO:0001882;GO:0046872;GO:0003887;GO:0000166;GO:0051539;GO:0006261;GO:0016740;	K02320	L	0.4375	0.0145974	gi|6015011|sp|Q94636.1|DPOLA_STENORecName: Full=DNA polymerase alpha catalytic subunit [Sterkiella nova] gi|405121|gb|AAA21587.1| large subunit of DNA polymerase alpha [Sterkiella nova]	#	no	no
c25546_g1_i1	GO:0016310;GO:0005524;GO:0016301;GO:0006468;GO:0004674;GO:0005509;GO:0004672;GO:0000166;GO:0016740;GO:0016772;	-	T	8.28947	1.71423e-06	gi|145476743|ref|XP_001424394.1|hypothetical protein [Paramecium tetraurelia strain d4-2] gi|124391458|emb|CAK56996.1| unnamed protein product [Paramecium tetraurelia]	#	up	no		c32884_g4_i1	GO:0004198;GO:0008233;GO:0008234;GO:0016787;GO:0006508;GO:0005622;	-	OT	0.377593	0.0220854	gi|678330147|emb|CDW79288.1|calpain family cysteine protease containing protein [Stylonychia lemnae]	#	no	no
c25710_g1_i1	-	-	-	4.14122	0.00697313	gi|118401060|ref|XP_001032851.1|hypothetical protein TTHERM_00486390 [Tetrahymena thermophila]	#	no	no		c33560_g1_i1	GO:0003677;GO:0005634;GO:0046982;GO:0006334;GO:0005694;GO:0000786;	K11251	B	0.334114	0.000345827	gi|118386111|ref|XP_001026177.1|Core histone H2A/H2B/H3/H4 family protein [Tetrahymena thermophila] gi|462229|sp|P35064.2|H2AX_TETTS RecName: Full=Histone H2AX; AltName: Full=Histone H2A.1; Short=H2A1; AltName: Full=Histone H2A.X [Tetrahymena thermophila SB210] gi|310870|gb|AAC37291.1| histone H2A.X [Tetrahymena thermophila] gi|89307944|gb|EAS05932.1| histone H2A [Tetrahymena thermophila SB210]	#	no	no
c25776_g1_i1	GO:0003824;GO:0055114;GO:0005737;GO:0046872;GO:0000166;GO:0006177;GO:0006164;GO:0003938;GO:0016491;	-	F	27.125	0.000401176	gi|539331623|gb|AGU99982.1|inosine-5-monophosphate dehydrogenase [Cryptosporidium hominis]	#	up	no		c54987_g1_i1	-	K09512	O	0.410408	0.0475253	gi|294876376|ref|XP_002767656.1|chaperone protein DnaJ, putative [Perkinsus marinus ATCC 50983] gi|239869382|gb|EER00374.1| chaperone protein DnaJ, putative [Perkinsus marinus ATCC 50983]	#	no	no
c25817_g1_i1	GO:0004642;GO:0008152;GO:0003824;GO:0006189;	-	F	32.0833	0.015571	gi|294898870|ref|XP_002776416.1|Phosphoribosylformylglycinamidine synthase, putative [Perkinsus marinus ATCC 50983] gi|239883354|gb|EER08232.1| Phosphoribosylformylglycinamidine synthase, putative [Perkinsus marinus ATCC 50983]	#	no	no		c77018_g1_i1	GO:0016310;GO:0005524;GO:0016301;GO:0006468;GO:0004674;GO:0004672;GO:0000166;GO:0016772;	-	TD	0.359182	0.0320592	gi|145508131|ref|XP_001440015.1|hypothetical protein [Paramecium tetraurelia strain d4-2] gi|124407221|emb|CAK72618.1| unnamed protein product [Paramecium tetraurelia]	#	no	no
c25839_g2_i1	GO:0016310;GO:0005524;GO:0006241;GO:0006165;GO:0016301;GO:0004550;GO:0006228;GO:0000166;GO:0016740;GO:0006183;	-	F	23.625	0.00507805	gi|237844373|ref|XP_002371484.1|nucleoside diphosphate kinase, putative [Toxoplasma gondii ME49] gi|523570852|gb|EPR57769.1| putative nucleoside diphosphate kinase [Toxoplasma gondii GT1] gi|527315860|gb|EPT32473.1| nucleoside diphosphate kinase, putative [Toxoplasma gondii ME49] gi|557732958|gb|ESS29133.1| putative nucleoside diphosphate kinase [Toxoplasma gondii VEG] gi|672251389|gb|KFG28357.1|…	#	no	no		c78181_g1_i1	GO:0006457;GO:0005524;GO:0006950;GO:0005737;	K04078	O	0.286817	0.0277271	gi|145543841|ref|XP_001457606.1|hypothetical protein [Paramecium tetraurelia strain d4-2] gi|124425423|emb|CAK90209.1| unnamed protein product [Paramecium tetraurelia]	#	no	no
c26012_g1_i1	GO:0006534;GO:0008152;GO:0016740;GO:0003824;GO:0030170;GO:0031071;	-	E	24.0625	0.0217189	gi|586741265|gb|EAR92412.2|cysteine desulfurase [Tetrahymena thermophila SB210]	#	no	no		c94519_g1_i1	-	-	S	0.281835	0.0154054	gi|229595327|ref|XP_001018390.3|conserved hypothetical protein [Tetrahymena thermophila] gi|225566297|gb|EAR98145.3| hypothetical protein TTHERM_00343440 [Tetrahymena thermophila SB210]	#	no	down
c26234_g1_i1	GO:0004316;GO:0008152;GO:0055114;GO:0016491;	K11168	Q	2.27294	0.0494324	gi|118372906|ref|XP_001019647.1|oxidoreductase, short chain dehydrogenase/reductase family protein [Tetrahymena thermophila] gi|89301414|gb|EAR99402.1| short-chain dehydrogenase/reductase family protein [Tetrahymena thermophila SB210]	#	up	no		c114630_g1_i1	GO:0003677;	-	S	0.363602	0.0106416	gi|118353263|ref|XP_001009903.1|conserved hypothetical protein [Tetrahymena thermophila] gi|89291669|gb|EAR89657.1| hypothetical protein TTHERM_00161750 [Tetrahymena thermophila SB210]	#	no	no
c26460_g1_i1	GO:0016020;GO:0005525;	-	R	28	0.00400201	gi|471227650|ref|XP_004034733.1|hypothetical protein IMG5_115070 [Ichthyophthirius multifiliis] gi|340504838|gb|EGR31247.1| hypothetical protein IMG5_115070 [Ichthyophthirius multifiliis]	#	up	no		c115559_g1_i1	GO:0016020;GO:0016746;GO:0008152;GO:0019706;GO:0046872;GO:0016021;GO:0008270;GO:0016740;	-	R	0.286885	0.0067683	gi|672258732|gb|KFG33678.1|DHHC zinc finger domain-containing protein, partial [Toxoplasma gondii FOU] gi|672557889|gb|KFG99826.1| DHHC zinc finger domain-containing protein, partial [Toxoplasma gondii VAND]	#	no	no
c26615_g1_i1	GO:0005840;GO:0003723;GO:0005622;GO:0006412;GO:0003735;	-	J	15.5312	0.017162	gi|697893879|ref|XP_009692178.1|40S ribosomal protein S4 [Theileria orientalis strain Shintoku] gi|403223747|dbj|BAM41877.1| 40S ribosomal protein S4 [Theileria orientalis strain Shintoku]	#	no	up		c134788_g1_i1	GO:0032440;GO:0055114;GO:0016491;	-	K	0.319343	0.000816625	gi|294891769|ref|XP_002773729.1|high mobility group protein, putative [Perkinsus marinus ATCC 50983] gi|294947403|ref|XP_002785366.1| high mobility group protein, putative [Perkinsus marinus ATCC 50983] gi|239878933|gb|EER05545.1| high mobility group protein, putative [Perkinsus marinus ATCC 50983] gi|239899148|gb|EER17162.1| high mobility group protein, putative [Perkinsus marinus ATCC 50983]	#	no	no
c26632_g3_i1	GO:0008299;GO:0004161;GO:0016740;	-	H	22.75	0.0277396	gi|146166126|ref|XP_001015938.2|Polyprenyl synthetase family protein [Tetrahymena thermophila] gi|146145326|gb|EAR95693.2| polyprenyl synthetase protein [Tetrahymena thermophila SB210]	#	no	no		c136436_g1_i1	GO:0006457;GO:0005524;GO:0051082;GO:0006950;	-	O	0.480927	0.0294597	gi|403356786|gb|EJY77997.1|Heat shock protein 92 [Oxytricha trifallax]	#	no	no
c26801_g1_i1	GO:0051726;GO:0000079;GO:0019901;	-	D	2.75815	0.0481962	gi|145539910|ref|XP_001455645.1|hypothetical protein [Paramecium tetraurelia strain d4-2] gi|124423453|emb|CAK88248.1| unnamed protein product [Paramecium tetraurelia]	#	no	up
c26819_g1_i1	GO:0006810;GO:0055085;GO:0008152;GO:0005524;GO:0042626;GO:0000166;GO:0016021;GO:0006200;GO:0017111;GO:0016887;	K05658	V	2.902	0.000673889	gi|678341461|emb|CDW73426.1|abc transporter family protein [Stylonychia lemnae]	#	no	no
c27071_g1_i4	GO:0016020;GO:0016021;	-	E	4.06875	0.0267871	gi|145512631|ref|XP_001442232.1|hypothetical protein [Paramecium tetraurelia strain d4-2] gi|124409504|emb|CAK74835.1| unnamed protein product [Paramecium tetraurelia]	#	no	no
c27085_g1_i1	GO:0047012;GO:0055114;GO:0016491;	-	SMRG	3.07576	0.0127137	gi|471225872|ref|XP_004031993.1|nad-dependent epimerase dehydratase, putative [Ichthyophthirius multifiliis] gi|340503900|gb|EGR30406.1| nad-dependent epimerase dehydratase, putative [Ichthyophthirius multifiliis]	#	no	no
c27235_g1_i1	GO:0003677;	-	-	2.58217	0.036779	gi|145482273|ref|XP_001427159.1|hypothetical protein [Paramecium tetraurelia strain d4-2] gi|124394238|emb|CAK59761.1| unnamed protein product [Paramecium tetraurelia]	#	no	no
c27654_g1_i1	GO:0008168;GO:0016740;GO:0034968;GO:0032259;GO:0018024;	-	S	7.49691	0.000190396	gi|471222959|ref|XP_004030271.1|MORN repeat protein [Ichthyophthirius multifiliis] gi|340502333|gb|EGR29035.1| MORN repeat protein [Ichthyophthirius multifiliis]	#	no	no
c27918_g1_i2	GO:0006508;GO:0008236;	-	O	18.1176	0.000151423	gi|58613591|gb|AAW79382.1|peptidase [Heterocapsa triquetra]	#	no	no
c27939_g1_i1	-	-	-	52.9062	7.45102e-20	gi|145481113|ref|XP_001426579.1|hypothetical protein [Paramecium tetraurelia strain d4-2] gi|124393655|emb|CAK59181.1| unnamed protein product [Paramecium tetraurelia]	#	no	up
c28018_g1_i2	-	K06709	R	4.55	0.0343657	gi|586727362|gb|EAS04820.2|jumonji domain protein [Tetrahymena thermophila SB210]	#	no	no
c28152_g1_i1	GO:0005840;GO:0003723;GO:0005622;GO:0008097;GO:0005737;GO:0030529;GO:0006412;GO:0003735;GO:0019843;	K02932	J	49.5	1.42648e-06	gi|697889709|ref|XP_009690096.1|60S ribosomal protein L5 [Theileria orientalis strain Shintoku] gi|403221663|dbj|BAM39795.1| 60S ribosomal protein L5 [Theileria orientalis strain Shintoku]	#	no	no
c28224_g1_i1	GO:0006807;GO:0004356;GO:0006542;GO:0003824;	K01915	E	63	0.0020898	gi|678345505|emb|CDW71389.1|glutamine synthetase [Stylonychia lemnae]	#	no	no
c28228_g1_i1	GO:0016787;GO:0008152;GO:0016811;GO:0016884;	-	JI	3.54636	0.014863	gi|146162923|ref|XP_001010390.2|Amidase family protein [Tetrahymena thermophila] gi|146146220|gb|EAR90145.2| amidase [Tetrahymena thermophila SB210]	#	no	no
c28318_g1_i1	GO:0016209;GO:0004601;GO:0055114;GO:0051920;GO:0016491;	-	O	35	0.0100819	gi|608660464|gb|EZG55199.1|peroxiredoxin [Gregarina niphandrodes]	#	no	no
c28350_g1_i3	-	-	RL	4.67935	0.0443439	gi|471229916|ref|XP_004035782.1|jumonji domain protein 2b [Ichthyophthirius multifiliis] gi|340506062|gb|EGR32296.1| jumonji domain protein 2b [Ichthyophthirius multifiliis]	#	no	no
c28494_g1_i2	GO:0046872;	-	R	55.5625	1.6192e-19	gi|145553048|ref|XP_001462199.1|hypothetical protein [Paramecium tetraurelia strain d4-2] gi|124430037|emb|CAK94826.1| unnamed protein product [Paramecium tetraurelia]	#	up	no
c28645_g1_i1	GO:0016020;GO:0016021;	-	R	3.15613	0.00138015	gi|118348562|ref|XP_001007756.1|hypothetical protein TTHERM_00069180 [Tetrahymena thermophila] gi|89289523|gb|EAR87511.1| plasma-membrane choline transporter [Tetrahymena thermophila SB210]	#	no	no
c28646_g1_i1	-	-	T	31.0625	0.00582072	gi|678328886|emb|CDW79933.1|indian hedgehog protein [Stylonychia lemnae]	#	no	no
c28687_g1_i1	GO:0003677;	-	-	15.6827	4.19064e-05	gi|145508940|ref|XP_001440414.1|hypothetical protein [Paramecium tetraurelia strain d4-2] gi|124407631|emb|CAK73017.1| unnamed protein product [Paramecium tetraurelia]	#	no	no
c29187_g2_i2	GO:0005840;GO:0003723;GO:0015934;GO:0030529;GO:0006412;GO:0009536;GO:0003735;GO:0019843;GO:0009507;	K02863	J	14.175	0.0128299	gi|299830335|ref|YP_003734550.1|50S ribosomal protein L1 [Kryptoperidinium foliaceum] gi|297385037|gb|ADI40335.1| 50S ribosomal protein L1 [Kryptoperidinium foliaceum]	#	no	no
c29351_g1_i1	-	-	-	3.85285	0.000245105	gi|118376816|ref|XP_001021589.1|hypothetical protein TTHERM_00149540 [Tetrahymena thermophila] gi|89303356|gb|EAS01344.1| hypothetical protein TTHERM_00149540 [Tetrahymena thermophila SB210]	#	no	no
c29427_g2_i1	-	-	R	51.625	1.83416e-07	gi|510908957|ref|XP_004832617.1|hypothetical protein BEWA_052190 [Babesia equi] gi|428672251|gb|EKX73165.1| hypothetical protein BEWA_052190 [Babesia equi strain WA]	#	up	no
c29490_g1_i1	-	-	S	2.38973	0.0487286	gi|586743527|gb|EAR89984.2|NRDE protein [Tetrahymena thermophila SB210]	#	no	no
c29704_g1_i1	GO:0004643;GO:0006164;GO:0003824;GO:0003937;	-	F	103.25	3.18088e-05	gi|294894797|ref|XP_002774958.1|bifunctional purine biosynthesis protein, putative [Perkinsus marinus ATCC 50983] gi|239880738|gb|EER06774.1| bifunctional purine biosynthesis protein, putative [Perkinsus marinus ATCC 50983]	#	up	no
c29722_g1_i1	GO:0005840;GO:0006412;GO:0003735;	-	JO	5.90625	0.0191403	gi|457875344|ref|XP_004224277.1|polyubiquitin 5, partial [Plasmodium cynomolgi strain B] gi|389585600|dbj|GAB68330.1| polyubiquitin 5, partial [Plasmodium cynomolgi strain B]	#	no	no
c29913_g1_i1	GO:0016311;GO:0016791;	-	K	3.36184	0.00466677	gi|586733517|gb|EAS00600.2|NLI interacting factor-like phosphatase [Tetrahymena thermophila SB210]	#	no	no
c29962_g1_i1	-	-	R	19.6875	0.0488775	gi|574975965|gb|ETW38010.1|hypothetical protein PFTANZ_01288 [Plasmodium falciparum Tanzania (2000708)]	#	no	no
c30088_g1_i1	-	-	S	5.56768	1.67864e-06	gi|403333060|gb|EJY65597.1|hypothetical protein OXYTRI_14248 [Oxytricha trifallax]	#	down	up
c30120_g1_i1	GO:0005840;GO:0003906;GO:0005622;GO:0006414;GO:0042254;GO:0016829;GO:0030529;GO:0003735;GO:0000737;	K02941	J	14.5303	1.95537e-05	gi|675134902|ref|XP_008889338.1|ribosomal protein RPP0 [Hammondia hammondi] gi|661317010|gb|KEP59992.1| ribosomal protein RPP0 [Hammondia hammondi]	#	no	no
c30226_g3_i1	GO:0003824;GO:0055114;GO:0005737;GO:0046872;GO:0000166;GO:0006177;GO:0030554;GO:0006164;GO:0003938;GO:0016491;	K00088	F	38.325	1.374e-06	gi|471218576|ref|XP_004023827.1|inosine-5 -monophosphate dehydrogenase, putative [Ichthyophthirius multifiliis] gi|340500037|gb|EGR26943.1| inosine-5 -monophosphate dehydrogenase, putative [Ichthyophthirius multifiliis]	#	up	no
c30269_g1_i1	-	-	S	2.08104	0.0383954	gi|118345888|ref|XP_976773.1|hypothetical protein TTHERM_00698630 [Tetrahymena thermophila] gi|89288190|gb|EAR86178.1| outer membrane protein [Tetrahymena thermophila SB210]	#	no	no
c30343_g1_i1	GO:0005840;GO:0030529;GO:0005622;GO:0006412;GO:0022627;GO:0003735;GO:0005737;	-	J	12.4688	0.0450292	gi|317134909|gb|ADV03017.1|ribosomal protein S3a [Karlodinium veneficum]	#	no	up
c30357_g2_i1	GO:0006534;GO:0008152;GO:0016740;GO:0003824;GO:0030170;GO:0031071;	K04487	E	56.5833	1.10908e-06	gi|403339866|gb|EJY69193.1|TRNA splicing protein SPL1 [Oxytricha trifallax]	#	up	no
c30372_g1_i1	GO:0008152;GO:0005524;GO:0004386;GO:0008026;GO:0003676;GO:0006413;GO:0003743;GO:0016787;GO:0000166;GO:0006200;	-	L	61.8333	3.10028e-07	gi|67613960|ref|XP_667337.1|eukaryotic initiation factor 4A (eIF4A) (eIF-4A) [Cryptosporidium hominis TU502] gi|126643927|ref|XP_001388148.1| eukaryotic initiation factor 4A (eIF4A) (eIF-4A) [Cryptosporidium parvum Iowa II] gi|10720033|sp|O02494.1|IF4A_CRYPV RecName: Full=Eukaryotic initiation factor 4A; Short=eIF-4A; AltName: Full=ATP-dependent RNA helicase eIF4A [Cryptosporidium parvum] gi|2150…	#	up	no
c30372_g2_i2	GO:0008152;GO:0005524;GO:0004386;GO:0008026;GO:0003676;GO:0006413;GO:0003743;GO:0016787;GO:0000166;GO:0006200;	-	L	46.0833	1.51927e-05	gi|4490561|emb|CAB38638.1|RNA helicase [Plasmodium cynomolgi]	#	up	no
c30391_g1_i2	GO:0016310;GO:0005524;GO:0016301;GO:0006468;GO:0004674;GO:0004672;GO:0000166;GO:0016740;GO:0016772;	-	T	2.87305	0.0147805	gi|586725089|gb|EAS06527.2|Serine/Threonine kinase domain protein [Tetrahymena thermophila SB210]	#	no	no
c30415_g1_i1	GO:0006457;GO:0003755;GO:0016853;GO:0000413;	-	O	15.75	0.0105639	gi|294954230|ref|XP_002788064.1|FK506-binding protein 2B precursor, putative [Perkinsus marinus ATCC 50983] gi|239903279|gb|EER19860.1| FK506-binding protein 2B precursor, putative [Perkinsus marinus ATCC 50983]	#	no	no
c30497_g1_i1	GO:0005840;GO:0042254;GO:0030529;GO:0005622;GO:0003735;GO:0006414;	-	J	67.375	0.00131575	gi|62902645|gb|AAY19282.1|acidic ribosomal P0 protein [Euplotes vannus]	#	no	up
c30541_g2_i1	-	-	S	2.23439	0.0165278	gi|118392259|ref|XP_001028745.1|hypothetical protein TTHERM_02141640 [Tetrahymena thermophila]	#	no	no
c30595_g1_i1	GO:0045454;	-	SO	4.7625	0.00180419	gi|145546081|ref|XP_001458724.1|hypothetical protein [Paramecium tetraurelia strain d4-2] gi|124426545|emb|CAK91327.1| unnamed protein product [Paramecium tetraurelia]	#	no	no
c30613_g1_i1	GO:0006810;GO:0003723;GO:0005524;GO:0008152;GO:0004654;GO:0016779;GO:0004386;GO:0008026;GO:0003676;GO:0016787;GO:0000166;GO:0008270;GO:0006200;GO:0009022;GO:0016740;	-	J	4.40865	0.0452029	gi|209882995|ref|XP_002142931.1|3' exoribonuclease family protein [Cryptosporidium muris RN66] gi|209558537|gb|EEA08582.1| 3' exoribonuclease family protein, putative [Cryptosporidium muris RN66]	#	up	no
c30632_g1_i2	-	-	-	4.14499	0.000367608	gi|586736612|gb|EAR85494.2|hypothetical protein TTHERM_00442440 [Tetrahymena thermophila SB210]	#	no	no
c30758_g1_i1	GO:0000287;GO:0044208;GO:0005737;GO:0016874;GO:0006167;GO:0046872;GO:0000166;GO:0006164;GO:0005525;GO:0004019;	-	F	41.125	0.0213182	gi|294932341|ref|XP_002780224.1|adenylosuccinate synthetase, putative [Perkinsus marinus ATCC 50983] gi|239890146|gb|EER12019.1| adenylosuccinate synthetase, putative [Perkinsus marinus ATCC 50983]	#	no	no
c30758_g2_i1	GO:0000287;GO:0044208;GO:0005737;GO:0016874;GO:0006167;GO:0046872;GO:0000166;GO:0006164;GO:0005525;GO:0004019;	K01939	F	9.625	0.0303051	gi|294891761|ref|XP_002773725.1|adenylosuccinate synthetase, putative [Perkinsus marinus ATCC 50983] gi|239878929|gb|EER05541.1| adenylosuccinate synthetase, putative [Perkinsus marinus ATCC 50983]	#	no	no
c30923_g1_i1	GO:0008270;	-	O	5.45508	0.000689863	gi|145477525|ref|XP_001424785.1|hypothetical protein [Paramecium tetraurelia strain d4-2] gi|124391851|emb|CAK57387.1| unnamed protein product [Paramecium tetraurelia]	#	up	no
c30953_g4_i3	GO:0055114;GO:0016491;	-	C	9.625	0.0303051	gi|586726743|gb|EAS05115.2|oxidoreductase NAD-binding domain protein [Tetrahymena thermophila SB210]	#	no	no
c30971_g1_i1	GO:0005856;GO:0005874;GO:0006184;GO:0005200;GO:0005737;GO:0003924;GO:0051258;GO:0000166;GO:0043234;GO:0007017;GO:0005525;	-	Z	14	0.00701878	gi|54300498|gb|AAV32824.1|alpha-tubulin [Peridinium foliaceum]	#	no	no
c30971_g2_i1	GO:0005856;GO:0005874;GO:0006184;GO:0005200;GO:0005737;GO:0003924;GO:0051258;GO:0000166;GO:0043234;GO:0007017;GO:0005525;	-	Z	25.55	0.000164745	gi|110644983|gb|ABG81327.1|beta-tubulin [Nyctotherus ovalis]	#	no	no
c31003_g1_i4	GO:0005840;GO:0003723;GO:0005622;GO:0030529;GO:0006412;GO:0009536;GO:0003735;GO:0019843;GO:0009507;	-	J	12.9062	0.00366122	gi|299830553|ref|YP_003735001.1|30S ribosomal protein S18 [Durinskia baltica] gi|297384917|gb|ADI40216.1| 30S ribosomal protein S18 [Durinskia baltica]	#	no	no
c31010_g4_i1	GO:0043022;GO:0003723;GO:0003746;GO:0045905;GO:0008612;GO:0006413;GO:0003743;GO:0006452;GO:0045901;	-	J	18.375	0.00689026	gi|510910674|ref|XP_004833475.1|eukaryotic translation initiation factor 5A, putative [Babesia equi] gi|428673110|gb|EKX74023.1| eukaryotic translation initiation factor 5A, putative [Babesia equi strain WA]	#	no	no
c31029_g1_i1	GO:0031177;GO:0008152;GO:0003824;GO:0055114;GO:0008270;GO:0016740;GO:0016747;GO:0016491;	-	I	28.7	4.95862e-05	gi|4092069|gb|AAC99407.1|type I fatty acid synthase [Cryptosporidium parvum]	#	no	no
c31029_g2_i1	GO:0031177;GO:0055114;GO:0016874;GO:0004316;GO:0050637;GO:0004315;GO:0008270;GO:0016747;GO:0016491;GO:0008922;GO:0008152;GO:0016746;GO:0050111;GO:0003824;GO:0004314;GO:0047879;GO:0016740;	-	I	28.7778	0.000104508	gi|401395940|ref|XP_003879716.1|short-chain dehydrogenase/reductase SDR, related [Neospora caninum Liverpool] gi|325114123|emb|CBZ49681.1| short-chain dehydrogenase/reductase SDR, related [Neospora caninum Liverpool]	#	no	no
c31033_g2_i3	GO:0005840;GO:0005622;GO:0006412;GO:0003735;	K02962	J	43.75	0.0161383	gi|237840579|ref|XP_002369587.1|40S ribosomal protein S17, putative [Toxoplasma gondii ME49] gi|675130036|ref|XP_008886905.1| ribosomal protein RPS17 [Hammondia hammondi] gi|95007296|emb|CAJ20516.1| 40s ribosomal protein s17, putative [Toxoplasma gondii RH] gi|523571096|gb|EPR58000.1| ribosomal protein RPS17 [Toxoplasma gondii GT1] gi|527315815|gb|EPT32429.1| ribosomal protein RPS17 [Toxoplasma g…	#	no	no
c31087_g1_i2	GO:0005840;GO:0030529;GO:0005622;GO:0006412;GO:0003735;	-	J	98	0.00504073	gi|401413246|ref|XP_003886070.1|Ribosomal protein L18, related [Neospora caninum Liverpool] gi|325120490|emb|CBZ56044.1| Ribosomal protein L18, related [Neospora caninum Liverpool]	#	no	up
c31122_g5_i1	-	-	SR	17.0734	5.34509e-15	gi|118390412|ref|XP_001028186.1|hypothetical protein TTHERM_02641280 [Tetrahymena thermophila]	#	no	up
c31141_g2_i1	GO:0045261;GO:0006810;GO:0046034;GO:0005524;GO:0006811;GO:0006754;GO:0015986;GO:0015991;GO:0033178;GO:0016820;GO:0016787;GO:0000166;GO:0017111;GO:0015992;GO:0046933;	-	C	7.48611	0.0472297	gi|471224941|ref|XP_004031209.1|ATP synthase beta subunit precursor, putative [Ichthyophthirius multifiliis] gi|340503377|gb|EGR29973.1| ATP synthase beta subunit precursor, putative [Ichthyophthirius multifiliis]	#	no	no
c31285_g1_i1	GO:0006810;GO:0003723;GO:0005524;GO:0008152;GO:0004654;GO:0016779;GO:0004386;GO:0008026;GO:0003676;GO:0016787;GO:0000166;GO:0006200;GO:0008270;GO:0016740;	-	J	29.3125	0.0081004	gi|237843989|ref|XP_002371292.1|S1 RNA-binding domain containing protein [Toxoplasma gondii ME49] gi|523571393|gb|EPR58282.1| S1 RNA binding domain-containing protein [Toxoplasma gondii GT1] gi|527314800|gb|EPT31417.1| S1 RNA binding domain-containing protein [Toxoplasma gondii ME49] gi|557733464|gb|ESS29615.1| S1 RNA binding domain-containing protein [Toxoplasma gondii VEG] gi|672270814|gb|KFG43…	#	no	no
c31370_g1_i2	GO:0008152;GO:0016851;GO:0016874;	-	R	2.16871	0.0356641	gi|586743500|gb|EAR89936.2|von willebrand factor type A (vWA) domain was originally protein [Tetrahymena thermophila SB210]	#	no	no
c31398_g4_i2	GO:0008152;GO:0005524;GO:0000166;GO:0006200;GO:0017111;GO:0016887;	-	JRE	20.125	0.00391063	gi|118396944|ref|XP_001030808.1|ABC transporter family protein [Tetrahymena thermophila] gi|89285123|gb|EAR83145.1| ABC transporter family protein [Tetrahymena thermophila SB210]	#	no	up
c31398_g4_i3	GO:0008152;GO:0005524;GO:0000166;GO:0006200;GO:0017111;GO:0016887;	-	JRE	56	1.27967e-06	gi|471230535|ref|XP_004036516.1|hypothetical protein IMG5_079000 [Ichthyophthirius multifiliis] gi|340506385|gb|EGR32530.1| hypothetical protein IMG5_079000 [Ichthyophthirius multifiliis]	#	no	up
c31423_g1_i1	-	-	K	22.75	0.0277396	gi|294879462|ref|XP_002768694.1|basic transcription factor 3b, putative [Perkinsus marinus ATCC 50983] gi|239871434|gb|EER01412.1| basic transcription factor 3b, putative [Perkinsus marinus ATCC 50983]	#	no	no
c31425_g2_i1	GO:0005856;GO:0005874;GO:0006184;GO:0005200;GO:0005737;GO:0003924;GO:0051258;GO:0043234;GO:0000166;GO:0005525;GO:0007017;	-	Z	19.6875	9.59308e-05	gi|294893290|ref|XP_002774398.1|tubulin beta chain, putative [Perkinsus marinus ATCC 50983] gi|239879791|gb|EER06214.1| tubulin beta chain, putative [Perkinsus marinus ATCC 50983]	#	no	no
c31447_g1_i1	GO:0046872;GO:0008270;	-	AJOR	3.24611	0.0160957	gi|145490813|ref|XP_001431406.1|hypothetical protein [Paramecium tetraurelia strain d4-2] gi|124398511|emb|CAK64008.1| unnamed protein product [Paramecium tetraurelia]	#	no	no
c31494_g2_i1	GO:0005840;GO:0030529;GO:0005622;GO:0006412;GO:0003735;GO:0009536;GO:0009507;	-	J	4.85227	0.0412301	gi|299830584|ref|YP_003735032.1|50S ribosomal protein L27 [Durinskia baltica] gi|297384948|gb|ADI40247.1| 50S ribosomal protein L27 [Durinskia baltica]	#	no	no
c31571_g1_i2	GO:0020011;GO:0003677;GO:0016779;GO:0006351;GO:0003899;GO:0009536;GO:0016740;GO:0009507;	-	K	15.4318	0.00544863	gi|299830353|ref|YP_003734568.1|RNA polymerase beta'' subunit [Kryptoperidinium foliaceum] gi|297385055|gb|ADI40353.1| RNA polymerase beta'' subunit [Kryptoperidinium foliaceum]	#	no	no
c31575_g1_i4	GO:0003677;GO:0005634;GO:0046982;GO:0006334;GO:0005694;GO:0000786;	-	B	82.25	0.0125215	gi|20138105|sp|P90543.3|H3_EUPCRRecName: Full=Histone H3 [Moneuplotes crassus] gi|21667244|gb|AAM73998.1|AF466825_1 histone H3v [Euplotes octocarinatus] gi|1763308|gb|AAB39721.1| histone H3 [Moneuplotes crassus]	#	no	up
c31618_g1_i1	GO:0005840;GO:0003723;GO:0005622;GO:0030529;GO:0006412;GO:0009536;GO:0003735;GO:0019843;GO:0009507;	-	J	10.36	0.00259711	gi|299830370|ref|YP_003734585.1|ribosomal protein L20 [Kryptoperidinium foliaceum] gi|297385072|gb|ADI40370.1| ribosomal protein L20 [Kryptoperidinium foliaceum]	#	no	no
c31800_g1_i1	GO:0005840;GO:0003723;GO:0030529;GO:0006412;GO:0003735;GO:0015935;	-	J	18.9	0.0307623	gi|66362866|ref|XP_628399.1|40S ribosomal protein S3, KH domain [Cryptosporidium parvum Iowa II] gi|46229434|gb|EAK90252.1| 40S ribosomal protein S3, KH domain [Cryptosporidium parvum Iowa II]	#	no	up
c31828_g1_i2	GO:0005840;GO:0030529;GO:0005622;GO:0006412;GO:0003735;GO:0009536;GO:0009507;	-	J	3.1773	0.0340051	gi|299830546|ref|YP_003734994.1|50S ribosomal protein L19 [Durinskia baltica] gi|297384910|gb|ADI40209.1| 50S ribosomal protein L19 [Durinskia baltica]	#	no	no
c31839_g1_i1	GO:0008152;GO:0016851;GO:0016874;	-	R	3.73003	0.000999224	gi|471234992|ref|XP_004039449.1|von willebrand factor type A domain protein [Ichthyophthirius multifiliis] gi|340508438|gb|EGR34145.1| von willebrand factor type A domain protein [Ichthyophthirius multifiliis]	#	no	no
c31840_g2_i3	GO:0005840;GO:0042254;GO:0030529;	-	J	7.33333	0.0355392	gi|156089547|ref|XP_001612180.1|ribosomal protein L7Ae family protein [Babesia bovis] gi|154799434|gb|EDO08612.1| ribosomal protein L7Ae family protein [Babesia bovis] gi|527101448|dbj|BAN64243.1| ribosomal protein L7Ae family protein [Babesia bovis]	#	no	up
c31923_g2_i1	GO:0008152;GO:0016787;GO:0005524;GO:0000166;GO:0006200;GO:0006950;GO:0016887;	K03283	O	5.42754	0.00643007	gi|401829|emb|CAA81135.1|heat shock protein [Eimeria acervulina] gi|557122398|emb|CDI80166.1| Heat shock protein, related [Eimeria acervulina]	#	no	up
c31970_g1_i1	GO:0005856;GO:0005874;GO:0006184;GO:0005200;GO:0005737;GO:0003924;GO:0051258;GO:0000166;GO:0043234;GO:0007017;GO:0005525;	-	Z	15.3462	0.00273346	gi|397913922|gb|AFO69619.1|alpha-tubulin, partial [Uronychia sp. SXL2007102501]	#	no	up
c31970_g2_i1	GO:0005856;GO:0005874;GO:0006184;GO:0005200;GO:0005737;GO:0003924;GO:0051258;GO:0000166;GO:0043234;GO:0007017;GO:0005525;	-	Z	16.2016	7.755e-06	gi|376000775|gb|AFB18223.1|alpha tubulin, partial [Prorodon sp. QZ-2012]	#	no	up
c31994_g5_i1	GO:0008152;GO:0016787;GO:0005524;GO:0000166;GO:0006200;GO:0006950;GO:0016887;	-	O	28.4375	0.00955359	gi|67624167|ref|XP_668366.1|heat shock protein 70 precursor [Cryptosporidium hominis TU502]	#	no	no
c31997_g1_i1	GO:0046034;GO:0006810;GO:0045261;GO:0005524;GO:0006811;GO:0006754;GO:0015986;GO:0015991;GO:0033178;GO:0016787;GO:0016820;GO:0000166;GO:0017111;GO:0015992;GO:0046933;	K02133	C	18.9875	2.94928e-05	gi|672577493|gb|KFH15380.1|ATP synthase beta subunit ATP-B, partial [Toxoplasma gondii MAS]	#	no	no
c32032_g2_i1	GO:0006021;GO:0008654;GO:0004512;	K01858	I	40.25	0.0233883	gi|294943380|ref|XP_002783847.1|Inositol-3-phosphate synthase, putative [Perkinsus marinus ATCC 50983] gi|239896640|gb|EER15643.1| Inositol-3-phosphate synthase, putative [Perkinsus marinus ATCC 50983]	#	no	no
c32038_g1_i4	GO:0051301;	-	ZD	2.92895	0.0322651	gi|145502833|ref|XP_001437394.1|hypothetical protein [Paramecium tetraurelia strain d4-2] gi|124404544|emb|CAK69997.1| unnamed protein product [Paramecium tetraurelia]	#	no	no
c32047_g2_i2	GO:0020011;GO:0003677;GO:0016779;GO:0006351;GO:0003899;GO:0009536;GO:0016740;GO:0009507;	K03046	K	32.8125	6.37551e-05	gi|299830352|ref|YP_003734567.1|RNA polymerase beta' subunit [Kryptoperidinium foliaceum] gi|297385054|gb|ADI40352.1| RNA polymerase beta' subunit [Kryptoperidinium foliaceum]	#	no	no
c32197_g1_i1	GO:0005840;GO:0003723;GO:0005622;GO:0000049;GO:0030529;GO:0006412;GO:0009536;GO:0003735;GO:0019843;GO:0009507;	-	J	15.8261	8.66829e-05	gi|299830406|ref|YP_003734621.1|ribosomal protein S10 [Kryptoperidinium foliaceum] gi|297385108|gb|ADI40406.1| ribosomal protein S10 [Kryptoperidinium foliaceum]	#	no	no
c32197_g1_i2	GO:0005840;GO:0003723;GO:0005622;GO:0030529;GO:0006412;GO:0009536;GO:0003735;GO:0019843;GO:0009507;	-	J	8.63107	9.31831e-06	gi|229594830|ref|XP_001032401.3|ribosomal protein L3 containing protein [Tetrahymena thermophila] gi|225566556|gb|EAR84738.3| 50S ribosomal protein L3 [Tetrahymena thermophila SB210]	#	up	no
c32232_g1_i1	GO:0005840;GO:0003723;GO:0015934;GO:0005622;GO:0015935;GO:0030529;GO:0006412;GO:0009536;GO:0003735;GO:0009507;GO:0019843;	-	J	18.9219	0.000144553	gi|299830383|ref|YP_003734598.1|ribosomal protein L22 [Kryptoperidinium foliaceum] gi|297385085|gb|ADI40383.1| ribosomal protein L22 [Kryptoperidinium foliaceum]	#	no	no
c32259_g2_i1	GO:0005840;GO:0030529;GO:0005622;GO:0006412;GO:0003735;	-	J	45.5	1.76139e-05	gi|317134969|gb|ADV03047.1|ribosomal protein L11 [Amphidinium carterae]	#	no	no
c32285_g1_i1	GO:0005840;GO:0005622;GO:0006412;GO:0003735;	K02866	J	92.75	0.00682336	gi|66475872|ref|XP_627752.1|60S ribosomal protein L10, alpha/beta hammerhead [Cryptosporidium parvum Iowa II] gi|67592553|ref|XP_665650.1| ribosomal protein L10 [Cryptosporidium hominis TU502] gi|32398995|emb|CAD98460.1| ribsomal protein L10, probable [Cryptosporidium parvum] gi|46229172|gb|EAK90021.1| 60S ribosomal protein L10, alpha/beta hammerhead [Cryptosporidium parvum Iowa II]	#	no	up
c32311_g5_i1	GO:0005840;GO:0030529;GO:0005622;GO:0006412;GO:0003735;	K02925	J	20.5962	1.19865e-06	gi|294867277|ref|XP_002765039.1|60S ribosomal protein L3, putative [Perkinsus marinus ATCC 50983] gi|239864919|gb|EEQ97756.1| 60S ribosomal protein L3, putative [Perkinsus marinus ATCC 50983]	#	no	no
c32386_g1_i1	-	-	-	6.9743	3.57573e-08	gi|82541487|ref|XP_724982.1|hypothetical protein [Plasmodium yoelii yoelii 17XNL] gi|23479818|gb|EAA16547.1| hypothetical protein [Plasmodium yoelii yoelii]	#	no	up
c32399_g1_i1	GO:0020011;GO:0003677;GO:0032549;GO:0016779;GO:0006351;GO:0003899;GO:0009536;GO:0016740;GO:0009507;	-	K	17.6458	1.83212e-05	gi|299830556|ref|YP_003735004.1|DNA-directed RNA polymerase beta subunit [Durinskia baltica] gi|297384920|gb|ADI40219.1| DNA-directed RNA polymerase beta subunit [Durinskia baltica]	#	no	no
c32458_g1_i1	GO:0004435;GO:0007165;GO:0035556;GO:0070290;GO:0004630;GO:0016787;GO:0008081;GO:0005509;GO:0004871;GO:0006629;	-	TI	2.85129	0.0271453	gi|586732457|gb|EAR85196.2|phosphatidylinositol-specific phospholipase C, X domain protein [Tetrahymena thermophila SB210]	#	no	no
c32459_g4_i2	GO:0046872;GO:0005524;GO:0000166;GO:0006730;GO:0004478;GO:0016740;GO:0006556;	K00789	H	14.75	0.00258329	gi|401404958|ref|XP_003881929.1|S-adenosylmethionine synthetase,related [Neospora caninum Liverpool] gi|325116343|emb|CBZ51896.1| S-adenosylmethionine synthetase,related [Neospora caninum Liverpool]	#	no	no
c32461_g1_i2	GO:0006541;GO:0006221;GO:0005524;GO:0044210;GO:0000166;GO:0003883;GO:0016874;	K01937	F	15.5806	1.28447e-05	gi|399216399|emb|CCF73087.1|unnamed protein product [Babesia microti strain RI]	#	up	no
c32475_g1_i1	GO:0005840;GO:0003723;GO:0005622;GO:0000166;GO:0030529;GO:0006412;GO:0009536;GO:0003735;GO:0009507;GO:0019843;	-	J	18.2	9.0847e-06	gi|299830599|ref|YP_003735047.1|50S ribosomal protein L4 [Durinskia baltica] gi|297384963|gb|ADI40262.1| 50S ribosomal protein L4 [Durinskia baltica]	#	no	no
c32487_g1_i3	GO:0003677;GO:0016779;GO:0006351;GO:0046983;GO:0003899;GO:0009536;GO:0016740;GO:0009507;	-	K	20.3	0.0225576	gi|299830399|ref|YP_003734614.1|RNA polymerase alpha subunit [Kryptoperidinium foliaceum] gi|297385101|gb|ADI40399.1| RNA polymerase alpha subunit [Kryptoperidinium foliaceum]	#	no	no
c32489_g1_i3	GO:0003677;GO:0005634;GO:0046982;GO:0006334;GO:0005694;GO:0000786;	-	B	14.875	0.0479479	gi|21667246|gb|AAM73999.1|AF466826_1histone H3p [Euplotes octocarinatus]	#	down	up
c32557_g2_i1	GO:0008233;GO:0008234;GO:0006508;	K01373	O	10.5673	0.00187578	gi|157093355|gb|ABV22332.1|cysteine protease 1 [Noctiluca scintillans]	#	no	up
c32571_g1_i1	GO:0003723;GO:0006184;GO:0005622;GO:0003924;GO:0006413;GO:0003743;GO:0000166;GO:0005525;	K02519	J	32.55	1.16154e-05	gi|145483851|ref|XP_001427948.1|hypothetical protein [Paramecium tetraurelia strain d4-2] gi|124395031|emb|CAK60550.1| unnamed protein product [Paramecium tetraurelia]	#	up	no
c32653_g2_i1	GO:0000166;GO:0006184;GO:0003746;GO:0005525;GO:0006414;GO:0003924;	-	J	25.5938	8.81456e-08	gi|401405637|ref|XP_003882268.1|putative elongation factor 2 [Neospora caninum Liverpool] gi|325116683|emb|CBZ52236.1| putative elongation factor 2 [Neospora caninum Liverpool]	#	no	up
c32653_g2_i2	GO:0000166;GO:0006184;GO:0003746;GO:0005525;GO:0006414;GO:0003924;	-	J	29.1667	9.11187e-05	gi|294886643|ref|XP_002771800.1|elongation factor 2, putative [Perkinsus marinus ATCC 50983] gi|294941822|ref|XP_002783257.1| elongation factor 2, putative [Perkinsus marinus ATCC 50983] gi|239875562|gb|EER03616.1| elongation factor 2, putative [Perkinsus marinus ATCC 50983] gi|239895672|gb|EER15053.1| elongation factor 2, putative [Perkinsus marinus ATCC 50983]	#	no	no
c32698_g2_i7	GO:0005840;GO:0005622;GO:0015935;GO:0005737;GO:0000028;GO:0030529;GO:0006412;GO:0003735;GO:0022627;	-	J	75.25	0.0187818	gi|156082017|ref|XP_001608501.1|40S ribosomal protein [Plasmodium vivax Sal-1] gi|457869005|ref|XP_004221424.1| 40S ribosomal protein [Plasmodium cynomolgi strain B] gi|229891607|sp|A5KE24.1|RSSA_PLAVS RecName: Full=40S ribosomal protein SA [Plasmodium vivax Sal-1] gi|148801072|gb|EDL42477.1| 40S ribosomal protein, putative [Plasmodium vivax] gi|389582740|dbj|GAB65477.1| 40S ribosomal protein [Pl…	#	no	up
c32698_g2_i14	GO:0005840;GO:0005622;GO:0015935;GO:0005737;GO:0000028;GO:0030529;GO:0006412;GO:0003735;GO:0022627;	K02998	J	61.25	0.0422557	gi|401409908|ref|XP_003884402.1|hypothetical protein NCLIV_048020 [Neospora caninum Liverpool] gi|325118820|emb|CBZ54372.1| hypothetical protein NCLIV_048020 [Neospora caninum Liverpool]	#	no	up
c32720_g1_i5	GO:0000166;GO:0006184;GO:0003746;GO:0006414;GO:0005525;GO:0003924;	-	J	19.3229	1.02443e-08	gi|54399510|gb|AAV34145.1|EF-1 alpha-like protein [Heterocapsa triquetra]	#	no	up
c32787_g2_i1	GO:0005840;GO:0003723;GO:0005622;GO:0015935;GO:0030529;GO:0006412;GO:0009536;GO:0003735;GO:0019843;GO:0009507;	-	J	13.1736	3.51866e-05	gi|299830392|ref|YP_003734607.1|ribosomal protein L6 [Kryptoperidinium foliaceum] gi|297385094|gb|ADI40392.1| ribosomal protein L6 [Kryptoperidinium foliaceum]	#	up	no
c32787_g2_i3	GO:0005840;GO:0003723;GO:0015934;GO:0005622;GO:0030529;GO:0006412;GO:0009536;GO:0003735;GO:0019843;GO:0009507;	K02954	J	6.61653	3.66371e-06	gi|299830388|ref|YP_003734603.1|ribosomal protein L14 [Kryptoperidinium foliaceum] gi|297385090|gb|ADI40388.1| ribosomal protein L14 [Kryptoperidinium foliaceum]	#	up	no
c32792_g1_i1	GO:0005840;GO:0016020;GO:0003723;GO:0009535;GO:0015935;GO:0016021;GO:0003735;GO:0015031;GO:0019843;GO:0009507;GO:0006605;GO:0006810;GO:0009579;GO:0065002;GO:0030529;GO:0006412;GO:0009536;	-	U	14.07	1.32461e-06	gi|299830395|ref|YP_003734610.1|preprotein translocase subunit SecY [Kryptoperidinium foliaceum] gi|297385097|gb|ADI40395.1| preprotein translocase subunit SecY [Kryptoperidinium foliaceum]	#	no	no
c32795_g1_i1	GO:0000166;GO:0006184;GO:0003746;GO:0005525;GO:0006414;GO:0003924;	-	J	10.1354	9.81029e-06	gi|294874827|ref|XP_002767118.1|Elongation factor 1-alpha, putative [Perkinsus marinus ATCC 50983] gi|239868546|gb|EEQ99835.1| Elongation factor 1-alpha, putative [Perkinsus marinus ATCC 50983]	#	no	up
c32795_g1_i2	GO:0000166;GO:0006184;GO:0003746;GO:0005525;GO:0006414;GO:0003924;	-	J	5.25	0.0280066	gi|677286273|gb|AIM46994.1|translation elongation factor-like protein [Colpodella angusta]	#	no	up
c32795_g1_i3	GO:0000166;GO:0006184;GO:0003746;GO:0005525;GO:0006414;GO:0003924;	-	J	3.3944	0.0338536	gi|294875717|ref|XP_002767442.1|elongation factor 1-alpha, putative [Perkinsus marinus ATCC 50983] gi|239869023|gb|EER00160.1| elongation factor 1-alpha, putative [Perkinsus marinus ATCC 50983]	#	no	up
c32817_g2_i1	GO:0005840;GO:0003723;GO:0005622;GO:0030529;GO:0006412;GO:0009536;GO:0003735;GO:0009507;GO:0019843;	-	J	14.375	0.00310197	gi|299830612|ref|YP_003735060.1|30S ribosomal protein S8 [Durinskia baltica] gi|297384976|gb|ADI40275.1| 30S ribosomal protein S8 [Durinskia baltica]	#	no	no
c32828_g2_i1	GO:0016020;GO:0055085;GO:0008152;GO:0004427;GO:0015992;GO:0009678;	-	SC	11.0833	0.00334431	gi|118374727|ref|XP_001020551.1|inorganic pyrophosphatase [Tetrahymena thermophila] gi|89302318|gb|EAS00306.1| vacuolar H+-translocating inorganic pyrophosphatase [Tetrahymena thermophila SB210]	#	no	no
c32828_g2_i2	GO:0016020;GO:0055085;GO:0008152;GO:0016787;GO:0004427;GO:0015992;GO:0009678;	K01507	S	39.6667	1.20844e-07	gi|471223260|ref|XP_004030412.1|inorganic pyrophosphatase, putative [Ichthyophthirius multifiliis] gi|340502493|gb|EGR29176.1| inorganic pyrophosphatase, putative [Ichthyophthirius multifiliis]	#	no	up
c32872_g1_i2	GO:0005840;GO:0016020;GO:0003723;GO:0009535;GO:0016021;GO:0003735;GO:0015031;GO:0019843;GO:0009507;GO:0006605;GO:0006810;GO:0005622;GO:0009579;GO:0003676;GO:0065002;GO:0030529;GO:0006412;GO:0009536;	-	U	9.49719	6.14267e-06	gi|299830616|ref|YP_003735064.1|preprotein translocase subunit SecY [Durinskia baltica] gi|297384980|gb|ADI40279.1| preprotein translocase subunit SecY [Durinskia baltica]	#	up	no
c32900_g1_i14	GO:0000166;GO:0006184;GO:0005622;GO:0003746;GO:0005525;GO:0006414;GO:0003924;	-	J	6.79	0.0325865	gi|675119788|ref|XP_008881781.1|translation elongation and release factors (gtpases), putative [Hammondia hammondi] gi|661339221|gb|KEP67346.1| translation elongation and release factors (gtpases), putative [Hammondia hammondi]	#	no	no
c32931_g1_i1	GO:0005856;GO:0005874;GO:0006184;GO:0005200;GO:0005737;GO:0003924;GO:0051258;GO:0000166;GO:0043234;GO:0007017;GO:0005525;	-	Z	10.7019	0.00169722	gi|579334862|gb|EUT85721.1|tubulin beta chain [Plasmodium falciparum Santa Lucia]	#	no	up
c32931_g3_i2	GO:0005856;GO:0005874;GO:0006184;GO:0005200;GO:0005737;GO:0003924;GO:0051258;GO:0000166;GO:0043234;GO:0007017;GO:0005525;	-	Z	6.07895	0.0188084	gi|110644981|gb|ABG81326.1|beta-tubulin [Metopus es]	#	no	up
c32943_g2_i1	GO:0005856;GO:0005874;GO:0006184;GO:0005200;GO:0005737;GO:0003924;GO:0051258;GO:0043234;GO:0000166;GO:0005525;GO:0007017;	-	Z	10.3833	0.0171499	gi|33089064|gb|AAP93565.1|alpha-tubulin [Chilodonella uncinata] gi|33089080|gb|AAP93573.1| alpha-tubulin [Chilodonella uncinata]	#	no	up
c32946_g6_i2	GO:0000166;GO:0006184;GO:0005622;GO:0003746;GO:0005525;GO:0006414;GO:0003924;	K02355	J	3.75	0.0375195	gi|237833571|ref|XP_002366083.1|elongation factor G, putative [Toxoplasma gondii ME49]	#	up	no
c32946_g8_i1	GO:0020011;GO:0003677;GO:0016779;GO:0006351;GO:0003899;GO:0009536;GO:0016740;GO:0009507;	-	K	8.99138	0.0039514	gi|299830558|ref|YP_003735006.1|DNA-directed RNA polymerase beta' chain [Durinskia baltica] gi|297384922|gb|ADI40221.1| DNA-directed RNA polymerase beta' chain [Durinskia baltica]	#	no	no
c32946_g5_i2	GO:0003677;GO:0016779;GO:0006351;GO:0003899;GO:0032774;GO:0009536;GO:0016740;GO:0009507;	-	K	22.5	0.00345837	gi|403338498|gb|EJY68490.1|DNA-directed RNA polymerase subunit beta' [Oxytricha trifallax]	#	no	no
c32950_g2_i1	GO:0020011;GO:0006184;GO:0005622;GO:0003746;GO:0006414;GO:0003924;GO:0000166;GO:0006412;GO:0009536;GO:0005525;GO:0009507;	-	J	5.60972	0.000132495	gi|299830405|ref|YP_003734620.1|elongation factor Tu [Kryptoperidinium foliaceum] gi|297385107|gb|ADI40405.1| elongation factor Tu [Kryptoperidinium foliaceum]	#	no	no
c32950_g2_i4	GO:0006184;GO:0005622;GO:0003746;GO:0006414;GO:0003924;GO:0000166;GO:0006412;GO:0009536;GO:0005525;GO:0009507;	-	J	8.29348	0.00105155	gi|283444976|gb|ADB20410.1|elongation factor Tu, partial (chloroplast) [Mesodinium rubrum] gi|283444980|gb|ADB20412.1| elongation factor Tu, partial (chloroplast) [Geminigera cryophila]	#	no	no
c32967_g1_i1	-	-	-	3.50515	4.57765e-05	gi|678307891|emb|CDW90691.1|UNKNOWN [Stylonychia lemnae]	#	no	no
c33474_g1_i1	GO:0005840;GO:0030529;GO:0005622;GO:0006412;GO:0003735;	K02951	J	11.6667	0.000138085	gi|401405663|ref|XP_003882281.1|40S ribosomal protein S12, related [Neospora caninum Liverpool] gi|325116696|emb|CBZ52249.1| 40S ribosomal protein S12, related [Neospora caninum Liverpool]	#	no	no
c34117_g1_i1	-	-	SR	8.54698	6.02989e-11	gi|83282419|ref|XP_729762.1|senescence-associated protein [Plasmodium yoelii yoelii 17XNL] gi|23488483|gb|EAA21327.1| putative senescence-associated protein [Plasmodium yoelii yoelii]	#	no	up
c38035_g1_i1	GO:0016614;GO:0008762;GO:0003677;GO:0050660;GO:0003824;GO:0055114;GO:0016491;	-	-	44.625	0.0147069	gi|118362816|ref|XP_001014684.1|hypothetical protein TTHERM_00046890 [Tetrahymena thermophila] gi|89296400|gb|EAR94388.1| hypothetical protein TTHERM_00046890 [Tetrahymena thermophila SB210]	#	no	no
c39917_g1_i1	GO:0005840;GO:0030529;	-	J	140	8.36826e-07	gi|573091007|gb|AHF82101.1|60S ribosomal protein L7, partial [Cochlodinium polykrikoides]	#	no	no
c40814_g1_i1	GO:0008152;GO:0016787;GO:0004806;	-	O	11.2	0.0388403	gi|145487202|ref|XP_001429606.1|hypothetical protein [Paramecium tetraurelia strain d4-2] gi|124396700|emb|CAK62208.1| unnamed protein product [Paramecium tetraurelia]	#	no	no
c41154_g1_i1	GO:0016020;GO:0007165;GO:0006184;GO:0000166;GO:0007264;GO:0005525;GO:0015031;	-	R	2.22545	0.0306416	gi|68065164|ref|XP_674566.1|GTPase [Plasmodium berghei strain ANKA] gi|56493223|emb|CAH95602.1| GTPase, putative [Plasmodium berghei]	#	no	no
c43448_g1_i1	GO:0005840;	-	J	9.77083	0.0425345	gi|678321535|emb|CDW83682.1|60s ribosomal protein [Stylonychia lemnae]	#	no	no
c54636_g1_i1	GO:0006508;GO:0005737;GO:0008239;	-	R	34.125	0.0446413	gi|118349273|ref|XP_001033513.1|Peptidase family M49 containing protein [Tetrahymena thermophila] gi|89287862|gb|EAR85850.1| peptidase family M49 protein [Tetrahymena thermophila SB210]	#	no	no
c54703_g1_i1	-	-	Z	35	0.040716	gi|110645076|gb|ABG81376.1|actin [Metopus es]	#	no	no
c54740_g1_i1	GO:0006413;GO:0003743;	-	JR	24.9375	0.0184406	gi|557246728|emb|CDJ63263.1|eukaryotic translation initiation factor 3 subunit 5, putative [Eimeria necatrix]	#	no	no
c55306_g1_i1	GO:0005840;GO:0005622;GO:0006412;GO:0003735;	-	J	19.6	0.0263487	gi|656183000|emb|CDR93841.1|ribosomal protein L10, putative [Babesia bigemina]	#	no	no
c56471_g1_i1	GO:0005840;GO:0005622;GO:0006412;GO:0003735;	K02980	J	15.375	0.00190338	gi|471228919|ref|XP_004035326.1|hypothetical protein IMG5_100930 [Ichthyophthirius multifiliis] gi|340505521|gb|EGR31840.1| hypothetical protein IMG5_100930 [Ichthyophthirius multifiliis]	#	no	no
c73723_g1_i1	GO:0005840;GO:0030529;GO:0005622;GO:0006412;GO:0003735;	K02995	J	15.925	0.000198261	gi|678333237|emb|CDW77683.1|ribosomal protein s8e family protein [Stylonychia lemnae]	#	no	no
c74125_g1_i1	GO:0005634;GO:0008152;GO:0005524;GO:0003746;GO:0006414;GO:0000166;GO:0017111;GO:0006200;GO:0016887;	-	JRE	6.9125	0.00737447	gi|294942040|ref|XP_002783366.1|Elongation factor, putative [Perkinsus marinus ATCC 50983] gi|239895781|gb|EER15162.1| Elongation factor, putative [Perkinsus marinus ATCC 50983]	#	no	no
c74203_g1_i1	GO:0005840;GO:0003723;GO:0005622;GO:0015935;GO:0030529;GO:0006412;GO:0009536;GO:0003735;GO:0009507;GO:0019843;	-	J	23.1875	0.0255697	gi|299830606|ref|YP_003735054.1|50S ribosomal protein L16 [Durinskia baltica] gi|297384970|gb|ADI40269.1| 50S ribosomal protein L16 [Durinskia baltica]	#	no	no
c74665_g1_i1	GO:0005840;GO:0030529;GO:0005622;GO:0006412;GO:0003735;GO:0015935;	-	J	17.9375	0.00125621	gi|294878995|ref|XP_002768542.1|ribosomal protein S23, putative [Perkinsus marinus ATCC 50983] gi|294891116|ref|XP_002773428.1| ribosomal protein S23, putative [Perkinsus marinus ATCC 50983] gi|294925484|ref|XP_002778933.1| ribosomal protein S23, putative [Perkinsus marinus ATCC 50983] gi|294929793|ref|XP_002779371.1| ribosomal protein S23, putative [Perkinsus marinus ATCC 50983] gi|239871116|gb|…	#	no	no
c77787_g1_i1	GO:0005840;GO:0003723;GO:0030529;GO:0006412;GO:0003735;GO:0015935;	K02985	J	12.9306	4.38258e-05	gi|209879906|ref|XP_002141393.1|40S ribosomal protein S3 [Cryptosporidium muris RN66] gi|209556999|gb|EEA07044.1| 40S ribosomal protein S3, putative [Cryptosporidium muris RN66]	#	no	no
c94796_g1_i1	GO:0005840;GO:0005622;GO:0006412;GO:0003735;GO:0019843;	-	J	21.875	0.0326354	gi|573090993|gb|AHF82094.1|60S ribosomal protein, partial [Prorocentrum minimum]	#	no	no
c96605_g1_i1	GO:0005840;GO:0030529;GO:0000166;GO:0005622;GO:0006412;GO:0003735;	K02974	J	30.1875	0.00686708	gi|697894655|ref|XP_009692566.1|40S ribosomal protein S24 [Theileria orientalis strain Shintoku] gi|403224135|dbj|BAM42265.1| 40S ribosomal protein S24 [Theileria orientalis strain Shintoku]	#	no	no
c97430_g1_i1	GO:0046034;GO:0006810;GO:0045261;GO:0005524;GO:0006811;GO:0006754;GO:0015986;GO:0015991;GO:0033178;GO:0016820;GO:0016787;GO:0000166;GO:0017111;GO:0015992;GO:0046933;	K02133	C	17.75	0.0138337	gi|401406724|ref|XP_003882811.1|ATP synthase subunit beta, related [Neospora caninum Liverpool] gi|325117227|emb|CBZ52779.1| ATP synthase subunit beta, related [Neospora caninum Liverpool]	#	no	up
c114277_g1_i1	GO:0005840;GO:0005622;GO:0006412;GO:0003735;	-	J	20.125	0.0125824	gi|66357084|ref|XP_625720.1|60S ribosomal protein L28 [Cryptosporidium parvum Iowa II] gi|46226643|gb|EAK87622.1| 60S ribosomal protein L28 [Cryptosporidium parvum Iowa II]	#	no	no
c114620_g1_i1	GO:0005737;GO:0001731;GO:0006413;GO:0016282;GO:0006446;GO:0003743;GO:0033290;GO:0006412;GO:0005852;	K03250	J	33.25	0.0489389	gi|156095282|ref|XP_001613676.1|eukaryotic translation initiation factor 3, subunit 6 [Plasmodium vivax Sal-1] gi|148802550|gb|EDL43949.1| eukaryotic translation initiation factor 3, subunit 6, putative [Plasmodium vivax]	#	no	no
c114725_g1_i1	-	-	S	7.25914	5.35749e-09	gi|255965340|gb|ACU44975.1|senescence-associated protein-like [Pfiesteria piscicida]	#	no	up
c116170_g1_i1	-	K14565	AJ	47.25	0.0111284	gi|294944199|ref|XP_002784136.1|Nucleolar protein NOP5, putative [Perkinsus marinus ATCC 50983] gi|239897170|gb|EER15932.1| Nucleolar protein NOP5, putative [Perkinsus marinus ATCC 50983]	#	no	no
c117310_g1_i1	GO:0006457;GO:0044267;GO:0005524;GO:0000166;GO:0006950;GO:0042026;GO:0005737;	-	O	8.1875	0.00841743	gi|294868762|ref|XP_002765682.1|heat shock protein 60, putative [Perkinsus marinus ATCC 50983] gi|239865761|gb|EEQ98399.1| heat shock protein 60, putative [Perkinsus marinus ATCC 50983]	#	up	no
c119467_g1_i1	GO:0006308;GO:0090305;GO:0004519;GO:0016788;GO:0003676;	-	SR	34.125	0.0446413	gi|294956345|ref|XP_002788899.1|Nuclease PA3, putative [Perkinsus marinus ATCC 50983] gi|239904559|gb|EER20695.1| Nuclease PA3, putative [Perkinsus marinus ATCC 50983]	#	no	no
c134845_g1_i1	GO:0005840;GO:0005622;GO:0006412;GO:0003735;	K02908	J	10.3056	0.00973494	gi|157093603|gb|ABV22456.1|ribosomal protein L30 [Oxyrrhis marina]	#	no	no
c136609_g1_i1	GO:0006184;GO:0008236;GO:0003924;GO:0006413;GO:0003743;GO:0006508;GO:0000166;GO:0016021;GO:0005525;	-	J	43.75	0.0161383	gi|82539835|ref|XP_724276.1|translation initiation factor eIF-2 [Plasmodium yoelii yoelii 17XNL] gi|23478869|gb|EAA15841.1| translation initiation factor eIF-2 [Plasmodium yoelii yoelii] gi|564278059|gb|ETB59478.1| eukaryotic translation initiation factor 2 subunit 3 [Plasmodium yoelii 17X] gi|675232800|emb|CDU85173.1| eukaryotic translation initiation factor 2 gamma subunit, putative [Plasmodium…	#	no	no
c136845_g1_i1	GO:0005856;GO:0060327;GO:0030036;GO:0005622;GO:0003785;GO:0005737;GO:0003779;GO:0008154;GO:0015629;GO:0030042;	-	Z	14.25	0.00329687	gi|457872398|ref|XP_004223118.1|actin depolymerizing factor [Plasmodium cynomolgi strain B] gi|389584439|dbj|GAB67171.1| actin depolymerizing factor [Plasmodium cynomolgi strain B]	#	no	no
c3314_g1_i2	GO:0005840;GO:0003723;GO:0005622;GO:0015935;GO:0030529;GO:0006412;GO:0009536;GO:0003735;GO:0019843;GO:0009507;	-	J	Inf	0.0287996	gi|299830394|ref|YP_003734609.1|ribosomal protein S5 [Kryptoperidinium foliaceum] gi|297385096|gb|ADI40394.1| ribosomal protein S5 [Kryptoperidinium foliaceum]	#	no	no
c3855_g1_i1	GO:0046872;GO:0004222;GO:0016787;GO:0006508;GO:0003824;	-	O	Inf	0.0181053	gi|557734883|gb|ESS30954.1|putative peptidase M16 family potein, partial [Toxoplasma gondii VEG]	#	no	no
c4108_g1_i2	GO:0020037;GO:0055114;GO:0006979;GO:0046872;GO:0004096;GO:0004601;GO:0042744;GO:0016491;	K03781	P	Inf	0.0114176	gi|146183614|ref|XP_001026590.2|catalase family protein [Tetrahymena thermophila] gi|146143529|gb|EAS06345.2| catalase heme-binding enzyme [Tetrahymena thermophila SB210]	#	no	no
c7584_g1_i1	GO:0016829;GO:0008152;GO:0003824;GO:0016740;GO:0030170;GO:0031071;	-	SE	Inf	0.0181053	gi|156084031|ref|XP_001609499.1|cysteine desulfurase [Babesia bovis T2Bo] gi|154796750|gb|EDO05931.1| cysteine desulfurase [Babesia bovis]	#	no	no
c9988_g1_i1	GO:0005840;GO:0003677;GO:0046872;GO:0003682;GO:0006412;GO:0003735;	-	AJRL	Inf	0.000232866	gi|471221791|ref|XP_004029709.1|hypothetical protein IMG5_174580 [Ichthyophthirius multifiliis] gi|340501726|gb|EGR28473.1| hypothetical protein IMG5_174580 [Ichthyophthirius multifiliis]	#	no	no
c13133_g1_i1	GO:0004175;GO:0005634;GO:0019773;GO:0008233;GO:0000502;GO:0004298;GO:0051603;GO:0005737;GO:0005839;GO:0006508;GO:0006511;GO:0016787;	K02731	O	Inf	0.0114176	gi|294955778|ref|XP_002788675.1|proteasome subunit alpha type, putative [Perkinsus marinus ATCC 50983] gi|239904216|gb|EER20471.1| proteasome subunit alpha type, putative [Perkinsus marinus ATCC 50983]	#	no	no
c14364_g1_i1	GO:0008152;GO:0005524;GO:0004386;GO:0008026;GO:0003676;GO:0006413;GO:0003743;GO:0016787;GO:0000166;GO:0006200;	-	L	Inf	0.00722351	gi|409710284|gb|AFV39124.1|eukaryotic initiation factor 4A, partial [Cryptosporidium parvum] gi|409710286|gb|AFV39125.1| eukaryotic initiation factor 4A, partial [Cryptosporidium parvum] gi|409710288|gb|AFV39126.1| eukaryotic initiation factor 4A, partial [Cryptosporidium parvum] gi|409710290|gb|AFV39127.1| eukaryotic initiation factor 4A, partial [Cryptosporidium parvum] gi|409710292|gb|AFV39128…	#	no	no
c15852_g1_i1	GO:0016310;GO:0003677;GO:0005524;GO:0016301;GO:0016853;GO:0003918;GO:0003916;GO:0000166;GO:0006200;GO:0006265;	K02470	L	Inf	0.0101797	gi|237843801|ref|XP_002371198.1|DNA gyrase subunit B, putative [Toxoplasma gondii ME49]	#	no	no
c16183_g1_i1	GO:0005525;	-	R	Inf	0.000554243	gi|145482289|ref|XP_001427167.1|hypothetical protein [Paramecium tetraurelia strain d4-2] gi|124394246|emb|CAK59769.1| unnamed protein product [Paramecium tetraurelia]	#	no	no
c16402_g1_i1	GO:0003922;GO:0005524;GO:0016462;GO:0016874;GO:0006541;GO:0006177;GO:0006164;GO:0016740;	-	F	Inf	0.0026102	gi|672280415|gb|KFG50867.1|bifunctional GMP synthase/glutamine amidotransferase protein [Toxoplasma gondii p89]	#	no	no
c16787_g1_i1	GO:0070526;	-	C	Inf	0.0161294	gi|294882677|ref|XP_002769797.1|conserved hypothetical protein [Perkinsus marinus ATCC 50983] gi|239873546|gb|EER02515.1| conserved hypothetical protein [Perkinsus marinus ATCC 50983]	#	no	no
c17551_g1_i1	GO:0006396;GO:0005634;GO:0003723;GO:0030529;GO:0000166;GO:0003676;	K15191	AOJ	Inf	0.0459432	gi|145546691|ref|XP_001459028.1|hypothetical protein [Paramecium tetraurelia strain d4-2] gi|124426851|emb|CAK91631.1| unnamed protein product [Paramecium tetraurelia]	#	no	no
c18599_g1_i1	GO:0004013;GO:0016787;GO:0006730;	-	H	Inf	0.00166944	gi|401409836|ref|XP_003884366.1|hypothetical protein NCLIV_047660 [Neospora caninum Liverpool] gi|325118784|emb|CBZ54335.1| hypothetical protein NCLIV_047660 [Neospora caninum Liverpool]	#	no	no
c19027_g1_i1	GO:0003824;GO:0005737;GO:0055114;GO:0046872;GO:0000166;GO:0006177;GO:0006164;GO:0003938;GO:0016491;	-	F	Inf	0.0363626	gi|608686186|gb|EZG78505.1|inosine-5-monophosphate dehydrogenase [Gregarina niphandrodes]	#	no	no
c19174_g1_i1	GO:0003723;GO:0004527;GO:0008152;GO:0016787;GO:0008859;GO:0090503;GO:0090305;	-	K	Inf	0.0459432	gi|697888050|ref|XP_009689268.1|exosome complex exonuclease rrp44 [Theileria orientalis strain Shintoku] gi|403220834|dbj|BAM38967.1| exosome complex exonuclease rrp44 [Theileria orientalis strain Shintoku]	#	no	no
c19814_g1_i1	GO:0006541;GO:0005524;GO:0006221;GO:0044210;GO:0000166;GO:0016874;GO:0003883;	-	F	Inf	0.00575272	gi|557168863|emb|CDJ66273.1|CTP synthase, putative [Eimeria necatrix]	#	no	no
c19903_g1_i1	GO:0008152;GO:0005524;GO:0009113;GO:0003824;GO:0016874;GO:0046872;GO:0016757;GO:0016740;GO:0004637;	-	F	Inf	0.000259339	gi|294892387|ref|XP_002774038.1|amidophosphoribosyltransferase, putative [Perkinsus marinus ATCC 50983] gi|239879242|gb|EER05854.1| amidophosphoribosyltransferase, putative [Perkinsus marinus ATCC 50983]	#	up	no
c20458_g2_i1	GO:0016829;GO:0006188;GO:0004018;GO:0003824;GO:0009152;	-	F	Inf	0.0287996	gi|678309675|emb|CDW89759.1|adenylosuccinate lyase [Stylonychia lemnae]	#	no	no
c20846_g1_i2	GO:0006396;GO:0003723;GO:0009451;GO:0009982;GO:0001522;	-	J	Inf	0.00907784	gi|66359506|ref|XP_626931.1|Cbf5p; centromere-binding factor 5 like PUA domain containing protein with a type I pseudouridine synthase domain [Cryptosporidium parvum Iowa II] gi|46228344|gb|EAK89243.1| Cbf5p; centromere-binding factor 5 like PUA domain containing protein with a type I pseudouridine synthase domain [Cryptosporidium parvum Iowa II]	#	no	no
c24729_g2_i1	GO:0005840;GO:0042254;GO:0003723;GO:0005730;GO:0030529;	-	AJ	Inf	0.032358	gi|510905897|ref|XP_004831394.1|hypothetical protein BEWA_011460 [Babesia equi] gi|429329969|gb|AFZ81728.1| hypothetical protein BEWA_011460 [Babesia equi strain WA]	#	no	no
c25621_g1_i1	-	-	C	Inf	0.0101797	gi|145550740|ref|XP_001461048.1|hypothetical protein [Paramecium tetraurelia strain d4-2] gi|124428880|emb|CAK93652.1| unnamed protein product [Paramecium tetraurelia]	#	no	no
c26221_g1_i1	GO:0006534;GO:0008152;GO:0003824;GO:0016740;GO:0030170;GO:0031071;	-	K	Inf	1.11877e-05	gi|471232624|ref|XP_004037398.1|tRNA splicing protein, putative [Ichthyophthirius multifiliis] gi|340507448|gb|EGR33412.1| tRNA splicing protein, putative [Ichthyophthirius multifiliis]	#	up	no
c26309_g1_i1	GO:0005524;GO:0000166;GO:0016740;GO:0008033;	K00791	L	Inf	3.85094e-05	gi|557238685|emb|CDJ61373.1|tRNA delta(2)-isopentenylpyrophosphate transferase, putative [Eimeria maxima]	#	up	no
c26736_g1_i2	GO:0000166;GO:0003676;	K11294	R	Inf	0.00722351	gi|145531030|ref|XP_001451287.1|hypothetical protein [Paramecium tetraurelia strain d4-2] gi|124418931|emb|CAK83890.1| unnamed protein product [Paramecium tetraurelia]	#	no	no
c29540_g1_i1	GO:0016746;GO:0050366;GO:0016779;GO:0003887;GO:0016787;GO:0004806;GO:0006261;GO:0016740;GO:0006629;	-	SRE	Inf	0.000959397	gi|672296138|gb|KFG60679.1|GCC2 and GCC3 domain protein [Toxoplasma gondii RUB]	#	no	no
c29857_g2_i1	GO:0006457;GO:0005524;GO:0000166;GO:0051082;GO:0006950;GO:0009536;GO:0009507;	-	F	Inf	2.06847e-05	gi|299830376|ref|YP_003734591.1|heat shock protein 70 [Kryptoperidinium foliaceum] gi|297385078|gb|ADI40376.1| heat shock protein 70 [Kryptoperidinium foliaceum]	#	up	no
c32140_g1_i3	GO:0005524;GO:0000166;GO:0006950;	-	O	Inf	0.0408698	gi|156511059|gb|ABU68730.1|heat shock protein 70 [Babesia gibsoni]	#	no	no
c32817_g2_i2	GO:0005840;GO:0003723;GO:0005622;GO:0030529;GO:0006412;GO:0009536;GO:0003735;GO:0009507;GO:0019843;	-	J	Inf	0.00107135	gi|299830391|ref|YP_003734606.1|30S ribosomal protein S8 [Kryptoperidinium foliaceum] gi|297385093|gb|ADI40391.1| 30S ribosomal protein S8 [Kryptoperidinium foliaceum]	#	no	no
c34433_g1_i1	GO:0008152;GO:0016874;	-	F	Inf	0.0408698	gi|294941341|ref|XP_002783079.1|Phosphoribosylformylglycinamidine cyclo-ligase, putative [Perkinsus marinus ATCC 50983] gi|239895369|gb|EER14875.1| Phosphoribosylformylglycinamidine cyclo-ligase, putative [Perkinsus marinus ATCC 50983]	#	no	no
c34960_g1_i1	GO:0006541;GO:0006221;GO:0005524;GO:0044210;GO:0000166;GO:0003883;GO:0016874;	-	F	Inf	0.0101797	gi|294944853|ref|XP_002784463.1|CTP synthase, putative [Perkinsus marinus ATCC 50983] gi|239897497|gb|EER16259.1| CTP synthase, putative [Perkinsus marinus ATCC 50983]	#	no	no
c40554_g1_i1	GO:0008152;GO:0004467;GO:0003824;GO:0001676;GO:0016874;	-	I	Inf	0.0459432	gi|557735629|gb|ESS31654.1|putative long-chain fatty acid CoA ligase [Toxoplasma gondii VEG]	#	no	no
c56722_g1_i1	GO:0006541;GO:0006221;GO:0005524;GO:0044210;GO:0000166;GO:0003883;GO:0016874;	-	F	Inf	0.00326794	gi|401399182|ref|XP_003880494.1|gk17769, related [Neospora caninum Liverpool] gi|325114904|emb|CBZ50461.1| gk17769, related [Neospora caninum Liverpool]	#	up	no
c96124_g1_i1	GO:0046872;GO:0005524;GO:0000166;GO:0016740;GO:0008033;	K00791	J	Inf	0.0287996	gi|697887974|ref|XP_009689230.1|tRNA delta (2)-isopentenylpyrophosphate transferase [Theileria orientalis strain Shintoku] gi|403220796|dbj|BAM38929.1| tRNA delta (2)-isopentenylpyrophosphate transferase [Theileria orientalis strain Shintoku]	#	no	no
c99092_g1_i1	GO:0008152;GO:0005524;GO:0000166;GO:0004478;GO:0006950;GO:0016740;	-	O	Inf	0.000959397	gi|21039068|gb|AAM33481.1|heat shock protein 70 [Cryptosporidium parvum]	#	no	no
c103802_g1_i1	GO:0020011;GO:0016746;GO:0008152;GO:0003824;GO:0004315;GO:0016747;GO:0006633;GO:0016740;GO:0008610;	K00648	I	Inf	0.0363626	gi|574996837|gb|ETW57809.1|hypothetical protein PFUGPA_00259 [Plasmodium falciparum Palo Alto/Uganda]	#	no	no
c115860_g1_i1	GO:0016020;GO:0015116;GO:0008272;GO:1902358;GO:0016021;	-	P	Inf	0.0287996	gi|294953485|ref|XP_002787787.1|Sulfate transporter, putative [Perkinsus marinus ATCC 50983] gi|239902811|gb|EER19583.1| Sulfate transporter, putative [Perkinsus marinus ATCC 50983]	#	no	no
c126039_g1_i1	GO:0008152;GO:0016787;GO:0005524;GO:0000166;GO:0051301;GO:0017111;	-	O	Inf	0.0408698	gi|294875153|ref|XP_002767218.1|cell division cycle protein, putative [Perkinsus marinus ATCC 50983] gi|239868730|gb|EEQ99935.1| cell division cycle protein, putative [Perkinsus marinus ATCC 50983]	#	no	no
c134746_g1_i1	GO:0005634;GO:0042254;	K14852	J	Inf	0.014372	gi|294942683|ref|XP_002783644.1|ribosome biogenesis regulatory protein, putative [Perkinsus marinus ATCC 50983] gi|239896146|gb|EER15440.1| ribosome biogenesis regulatory protein, putative [Perkinsus marinus ATCC 50983]	#	no	no
c138541_g1_i1	GO:0016020;GO:0008152;GO:0004605;GO:0016779;GO:0016024;GO:0016021;GO:0016740;GO:0016772;	-	I	Inf	0.0161294	gi|118379516|ref|XP_001022924.1|phosphatidate cytidylyltransferase family protein [Tetrahymena thermophila]	#	no	no

## Sheet: B vs C
B vs C up-regulated							#				B vs C down-regulated							#
							#											#
id	GO	KO	NOG Class	fold Change	p-value	Annotation	#	c/a	b/a		id	GO	KO	NOG Class	fold Change	p-value	Annotation	#	c/a	b/a
c21262_g2_i1	GO:0016020;GO:0009535;GO:0004222;GO:0008233;GO:0005524;GO:0008237;GO:0016787;GO:0000166;GO:0008270;GO:0017111;GO:0016021;GO:0016887;GO:0009507;GO:0009579;GO:0030163;GO:0046872;GO:0006508;GO:0051301;GO:0006200;GO:0009536;	K01417	O	0.00442365	0.00252173	gi|678334287|emb|CDW77133.1|afg3-like protein 2 [Stylonychia lemnae]	#	no	up		c80_g1_i1	GO:0005840;GO:0030529;GO:0005622;GO:0006412;GO:0022627;GO:0003735;GO:0005737;	-	J	49.7439	0.0312024	gi|678309508|emb|CDW89855.1|40s ribosomal protein s3a [Stylonychia lemnae]	#	up	no
c25546_g1_i1	GO:0016310;GO:0005524;GO:0016301;GO:0006468;GO:0004674;GO:0005509;GO:0004672;GO:0000166;GO:0016740;GO:0016772;	-	T	0.0988501	0.0390966	gi|145476743|ref|XP_001424394.1|hypothetical protein [Paramecium tetraurelia strain d4-2] gi|124391458|emb|CAK56996.1| unnamed protein product [Paramecium tetraurelia]	#	no	up		c2160_g1_i2	GO:0005524;GO:0008152;GO:0004672;GO:0006468;GO:0016740;GO:0016772;	-	OTG	44.0042	0.0423825	gi|403344986|gb|EJY71848.1|putative O-linked N-acetylglucosamine transferase, SPINDLY family [Oxytricha trifallax]	#	up	no
c26221_g1_i1	GO:0006534;GO:0008152;GO:0003824;GO:0016740;GO:0030170;GO:0031071;	-	K	0.0147171	0.0201112	gi|471232624|ref|XP_004037398.1|tRNA splicing protein, putative [Ichthyophthirius multifiliis] gi|340507448|gb|EGR33412.1| tRNA splicing protein, putative [Ichthyophthirius multifiliis]	#	no	up		c2586_g1_i2	GO:0003723;	-	AR	16.4538	0.0473855	gi|118363004|ref|XP_001014869.1|KH domain containing protein [Tetrahymena thermophila] gi|89296494|gb|EAR94482.1| KH domain protein [Tetrahymena thermophila SB210]	#	up	no
c26234_g1_i1	GO:0004316;GO:0008152;GO:0055114;GO:0016491;	K11168	Q	0.0998206	0.0435985	gi|118372906|ref|XP_001019647.1|oxidoreductase, short chain dehydrogenase/reductase family protein [Tetrahymena thermophila] gi|89301414|gb|EAR99402.1| short-chain dehydrogenase/reductase family protein [Tetrahymena thermophila SB210]	#	no	up		c2907_g1_i2	-	-	WR	20.5034	0.0131198	gi|678307612|emb|CDW90840.1|UNKNOWN [Stylonychia lemnae]	#	up	no
c28494_g1_i2	GO:0046872;	-	R	0.0562419	0.0105268	gi|145553048|ref|XP_001462199.1|hypothetical protein [Paramecium tetraurelia strain d4-2] gi|124430037|emb|CAK94826.1| unnamed protein product [Paramecium tetraurelia]	#	no	up		c4190_g1_i1	-	-	SKP	11.2061	0.0482227	gi|586742636|gb|EAR90838.2|tesmin TSO1-like CXC domain protein [Tetrahymena thermophila SB210]	#	no	down
c29427_g2_i1	-	-	R	0.0324276	0.0129353	gi|510908957|ref|XP_004832617.1|hypothetical protein BEWA_052190 [Babesia equi] gi|428672251|gb|EKX73165.1| hypothetical protein BEWA_052190 [Babesia equi strain WA]	#	no	up		c7218_g1_i1	GO:0000166;GO:0003676;	-	A	28.2065	0.0192854	gi|126649223|ref|XP_001388284.1|RNA recognition motif (RRM)-containing protein [Cryptosporidium parvum Iowa II] gi|126117206|gb|EAZ51306.1| RNA recognition motif (RRM)-containing protein [Cryptosporidium parvum Iowa II]	#	up	no
c29704_g1_i1	GO:0004643;GO:0006164;GO:0003824;GO:0003937;	-	F	0.012971	0.0140867	gi|294894797|ref|XP_002774958.1|bifunctional purine biosynthesis protein, putative [Perkinsus marinus ATCC 50983] gi|239880738|gb|EER06774.1| bifunctional purine biosynthesis protein, putative [Perkinsus marinus ATCC 50983]	#	no	up		c9465_g1_i1	GO:0005840;GO:0003723;GO:0005622;GO:0006412;GO:0003735;	-	J	14.3014	0.0258213	gi|357017173|gb|AET50615.1|hypothetical protein [Eimeria tenella] gi|557137881|emb|CDJ37662.1| Component of cytosolic 80S ribosome and 40S small subunit, related [Eimeria tenella]	#	up	no
c30226_g3_i1	GO:0003824;GO:0055114;GO:0005737;GO:0046872;GO:0000166;GO:0006177;GO:0030554;GO:0006164;GO:0003938;GO:0016491;	K00088	F	0.00698896	0.00210995	gi|471218576|ref|XP_004023827.1|inosine-5 -monophosphate dehydrogenase, putative [Ichthyophthirius multifiliis] gi|340500037|gb|EGR26943.1| inosine-5 -monophosphate dehydrogenase, putative [Ichthyophthirius multifiliis]	#	no	up		c11530_g1_i1	-	-	-	34.5657	0.0138723	gi|586741210|gb|EAR92488.2|hypothetical protein TTHERM_00086850 [Tetrahymena thermophila SB210]	#	up	no
c30357_g2_i1	GO:0006534;GO:0008152;GO:0016740;GO:0003824;GO:0030170;GO:0031071;	K04487	E	0.0236688	0.0109708	gi|403339866|gb|EJY69193.1|TRNA splicing protein SPL1 [Oxytricha trifallax]	#	no	up		c11695_g1_i1	GO:0005840;	-	J	16.9002	0.0371064	gi|403357754|gb|EJY78508.1|hypothetical protein OXYTRI_24334 [Oxytricha trifallax]	#	up	no
c30372_g1_i1	GO:0008152;GO:0005524;GO:0004386;GO:0008026;GO:0003676;GO:0006413;GO:0003743;GO:0016787;GO:0000166;GO:0006200;	-	L	0.00721973	0.00234158	gi|67613960|ref|XP_667337.1|eukaryotic initiation factor 4A (eIF4A) (eIF-4A) [Cryptosporidium hominis TU502] gi|126643927|ref|XP_001388148.1| eukaryotic initiation factor 4A (eIF4A) (eIF-4A) [Cryptosporidium parvum Iowa II] gi|10720033|sp|O02494.1|IF4A_CRYPV RecName: Full=Eukaryotic initiation factor 4A; Short=eIF-4A; AltName: Full=ATP-dependent RNA helicase eIF4A [Cryptosporidium parvum] gi|2150…	#	no	up		c14130_g1_i3	GO:0046872;GO:0016746;GO:0008152;GO:0047184;GO:0005509;GO:0016740;	K02183	ZTD	89.9217	0.00595904	gi|557154173|emb|CDI79520.1|calmodulin, putative [Eimeria praecox]	#	up	no
c30372_g2_i2	GO:0008152;GO:0005524;GO:0004386;GO:0008026;GO:0003676;GO:0006413;GO:0003743;GO:0016787;GO:0000166;GO:0006200;	-	L	0.00968723	0.00590222	gi|4490561|emb|CAB38638.1|RNA helicase [Plasmodium cynomolgi]	#	no	up		c14410_g1_i1	GO:0000166;GO:0003676;	-	AR	11.1787	0.0484791	gi|399219025|emb|CCF75912.1|unnamed protein product [Babesia microti strain RI]	#	up	no
c30593_g3_i1	GO:0005840;GO:0030529;GO:0005622;GO:0006412;GO:0003735;GO:0009536;GO:0009507;	-	J	0.0167582	0.0132904	gi|299830334|ref|YP_003734549.1|ribosomal protein L12 [Kryptoperidinium foliaceum] gi|297385036|gb|ADI40334.1| ribosomal protein L12 [Kryptoperidinium foliaceum]	#	no	no		c14877_g1_i1	GO:0005634;	-	D	28.4688	0.0295827	gi|145477559|ref|XP_001424802.1|hypothetical protein [Paramecium tetraurelia strain d4-2] gi|124391869|emb|CAK57404.1| unnamed protein product [Paramecium tetraurelia]	#	up	no
c30613_g1_i1	GO:0006810;GO:0003723;GO:0005524;GO:0008152;GO:0004654;GO:0016779;GO:0004386;GO:0008026;GO:0003676;GO:0016787;GO:0000166;GO:0008270;GO:0006200;GO:0009022;GO:0016740;	-	J	0.0467353	0.0430618	gi|209882995|ref|XP_002142931.1|3' exoribonuclease family protein [Cryptosporidium muris RN66] gi|209558537|gb|EEA08582.1| 3' exoribonuclease family protein, putative [Cryptosporidium muris RN66]	#	no	up		c16978_g1_i1	GO:0006810;GO:0016020;GO:0055085;GO:0005743;GO:0016021;GO:0005215;	K05863	C	60.8407	0.0183054	gi|22506699|gb|AAM97613.1|AF480923_1ADP/ATP carrier [Euplotes sp.]	#	up	no
c30776_g2_i3	GO:0005840;GO:0030529;GO:0006412;GO:0009536;GO:0003735;GO:0009507;	K02871	J	0.052179	0.0484013	gi|403336055|gb|EJY67215.1|50S ribosomal protein L13 [Oxytricha trifallax]	#	no	no		c17127_g1_i1	GO:0005856;GO:0005874;GO:0006184;GO:0005200;GO:0005737;GO:0003924;GO:0051258;GO:0000166;GO:0043234;GO:0007017;GO:0005525;	K07375	Z	999.279	1.79019e-06	gi|403343686|gb|EJY71173.1|Tubulin beta chain [Oxytricha trifallax] gi|403369984|gb|EJY84851.1| Tubulin beta chain [Oxytricha trifallax] gi|403371053|gb|EJY85402.1| Tubulin beta chain [Oxytricha trifallax]	#	up	no
c30923_g1_i1	GO:0008270;	-	O	0.078639	0.0335823	gi|145477525|ref|XP_001424785.1|hypothetical protein [Paramecium tetraurelia strain d4-2] gi|124391851|emb|CAK57387.1| unnamed protein product [Paramecium tetraurelia]	#	no	up		c19890_g1_i1	GO:0005840;GO:0005622;GO:0006412;GO:0003735;	-	J	65.4324	0.0149713	gi|118377144|ref|XP_001021598.1|60S ribosomal protein L34, putative [Tetrahymena thermophila] gi|353678079|sp|P0DJ23.1|RL34_TETTS RecName: Full=60S ribosomal protein L34 [Tetrahymena thermophila SB210] gi|358440121|pdb|4A18|L Chain L, T.Thermophila 60s Ribosomal Subunit In Complex With Initiation Factor 6. This File Contains 26s Rrna And Proteins Of Molecule 1 gi|358440167|pdb|4A1B|L Chain L, T.T…	#	up	no
c31500_g1_i1	GO:0008270;GO:0003676;	-	PU	0.0672784	0.0335738	gi|586727399|gb|EAS04885.3|cation channel family protein [Tetrahymena thermophila SB210]	#	down	no		c20502_g1_i1	-	-	S	45.1522	0.0397911	gi|471228913|ref|XP_004035323.1|hypothetical protein IMG5_100900 [Ichthyophthirius multifiliis] gi|340505518|gb|EGR31837.1| hypothetical protein IMG5_100900 [Ichthyophthirius multifiliis]	#	up	no
c32197_g1_i2	GO:0005840;GO:0003723;GO:0005622;GO:0030529;GO:0006412;GO:0009536;GO:0003735;GO:0019843;GO:0009507;	-	J	0.0527268	0.0144726	gi|229594830|ref|XP_001032401.3|ribosomal protein L3 containing protein [Tetrahymena thermophila] gi|225566556|gb|EAR84738.3| 50S ribosomal protein L3 [Tetrahymena thermophila SB210]	#	no	up		c20916_g1_i1	GO:0005875;GO:0007017;	K10418	Z	21.4732	0.0151544	gi|403338426|gb|EJY68452.1|hypothetical protein OXYTRI_10934 [Oxytricha trifallax] gi|403339706|gb|EJY69116.1| hypothetical protein OXYTRI_10265 [Oxytricha trifallax]	#	up	no
c32461_g1_i2	GO:0006541;GO:0006221;GO:0005524;GO:0044210;GO:0000166;GO:0003883;GO:0016874;	K01937	F	0.0582287	0.0266133	gi|399216399|emb|CCF73087.1|unnamed protein product [Babesia microti strain RI]	#	no	up		c20949_g1_i1	GO:0005840;GO:0030529;GO:0005622;GO:0006412;GO:0003735;	K02925	J	18.367	0.0367194	gi|678334143|emb|CDW77203.1|60s ribosomal protein l3 [Stylonychia lemnae]	#	up	no
c32571_g1_i1	GO:0003723;GO:0006184;GO:0005622;GO:0003924;GO:0006413;GO:0003743;GO:0000166;GO:0005525;	K02519	J	0.0658315	0.0451577	gi|145483851|ref|XP_001427948.1|hypothetical protein [Paramecium tetraurelia strain d4-2] gi|124395031|emb|CAK60550.1| unnamed protein product [Paramecium tetraurelia]	#	no	up		c21260_g1_i1	GO:0008168;GO:0016740;GO:0034968;GO:0032259;GO:0018024;	-	S	18.1341	0.0181889	gi|145539089|ref|XP_001455239.1|hypothetical protein [Paramecium tetraurelia strain d4-2] gi|124423038|emb|CAK87842.1| unnamed protein product [Paramecium tetraurelia]	#	up	no
c32787_g2_i1	GO:0005840;GO:0003723;GO:0005622;GO:0015935;GO:0030529;GO:0006412;GO:0009536;GO:0003735;GO:0019843;GO:0009507;	-	J	0.0818946	0.045646	gi|299830392|ref|YP_003734607.1|ribosomal protein L6 [Kryptoperidinium foliaceum] gi|297385094|gb|ADI40392.1| ribosomal protein L6 [Kryptoperidinium foliaceum]	#	no	up		c21266_g1_i1	GO:0005840;GO:0003723;GO:0015934;GO:0005622;GO:0005737;GO:0030529;GO:0006412;GO:0003735;GO:0019843;	-	J	68.4936	0.0131671	gi|678310545|emb|CDW89314.1|60s ribosomal protein l8 [Stylonychia lemnae]	#	up	no
c32787_g2_i3	GO:0005840;GO:0003723;GO:0015934;GO:0005622;GO:0030529;GO:0006412;GO:0009536;GO:0003735;GO:0019843;GO:0009507;	K02954	J	0.0701584	0.0187314	gi|299830388|ref|YP_003734603.1|ribosomal protein L14 [Kryptoperidinium foliaceum] gi|297385090|gb|ADI40388.1| ribosomal protein L14 [Kryptoperidinium foliaceum]	#	no	up		c22068_g1_i1	GO:0000166;GO:0006184;GO:0003746;GO:0005525;GO:0006414;GO:0003924;	-	J	16.7344	0.0308759	gi|480312464|gb|AGJ81126.1|elongation factor 2 [Euplotes octocarinatus]	#	up	no
c32872_g1_i2	GO:0005840;GO:0016020;GO:0003723;GO:0009535;GO:0016021;GO:0003735;GO:0015031;GO:0019843;GO:0009507;GO:0006605;GO:0006810;GO:0005622;GO:0009579;GO:0003676;GO:0065002;GO:0030529;GO:0006412;GO:0009536;	-	U	0.0998206	0.0459768	gi|299830616|ref|YP_003735064.1|preprotein translocase subunit SecY [Durinskia baltica] gi|297384980|gb|ADI40279.1| preprotein translocase subunit SecY [Durinskia baltica]	#	no	up		c22115_g1_i1	GO:0005840;GO:0003723;GO:0030529;GO:0006412;GO:0003735;GO:0015935;	-	J	44.3869	0.0414961	gi|678332197|emb|CDW78219.1|40s ribosomal protein s2 [Stylonychia lemnae]	#	up	no
c32946_g6_i2	GO:0000166;GO:0006184;GO:0005622;GO:0003746;GO:0005525;GO:0006414;GO:0003924;	K02355	J	0.0425162	0.0260653	gi|237833571|ref|XP_002366083.1|elongation factor G, putative [Toxoplasma gondii ME49]	#	no	up		c22908_g1_i1	GO:0008234;GO:0006508;	-	O	97.9573	0.0204545	gi|294952897|ref|XP_002787504.1|cathepsin L, putative [Perkinsus marinus ATCC 50983] gi|294952899|ref|XP_002787505.1| cathepsin L, putative [Perkinsus marinus ATCC 50983] gi|239902506|gb|EER19300.1| cathepsin L, putative [Perkinsus marinus ATCC 50983] gi|239902507|gb|EER19301.1| cathepsin L, putative [Perkinsus marinus ATCC 50983]	#	up	no
c117310_g1_i1	GO:0006457;GO:0044267;GO:0005524;GO:0000166;GO:0006950;GO:0042026;GO:0005737;	-	O	0.0233677	0.0201587	gi|294868762|ref|XP_002765682.1|heat shock protein 60, putative [Perkinsus marinus ATCC 50983] gi|239865761|gb|EEQ98399.1| heat shock protein 60, putative [Perkinsus marinus ATCC 50983]	#	no	up		c24213_g1_i1	GO:0005524;GO:0000166;GO:0006950;	-	O	48.596	0.0331136	gi|20198944|gb|AAM02971.2|AF421538_1BiP [Crypthecodinium cohnii]	#	up	no
c136139_g1_i1	GO:0008152;GO:0003824;GO:0016874;	-	S	0.0688762	0.0449816	gi|145514878|ref|XP_001443344.1|hypothetical protein [Paramecium tetraurelia strain d4-2] gi|124410722|emb|CAK75947.1| unnamed protein product [Paramecium tetraurelia]	#	no	no		c24452_g1_i1	GO:0006184;GO:0003746;GO:0006414;GO:0005737;GO:0003924;GO:0000166;GO:0006412;GO:0005525;	-	J	54.3357	0.00214911	gi|399218014|emb|CCF74901.1|unnamed protein product [Babesia microti strain RI]	#	up	no
c7815_g1_i1	GO:0016627;GO:0006099;GO:0022900;GO:0050660;GO:0008177;GO:0055114;GO:0016491;	-	C	0	0.0327452	gi|68060349|ref|XP_672154.1|hypothetical protein [Plasmodium berghei strain ANKA] gi|56488977|emb|CAI02335.1| hypothetical protein PB300675.00.0 [Plasmodium berghei]	#	no	no		c24775_g1_i1	GO:0003677;GO:0005634;GO:0046982;GO:0006334;GO:0005694;GO:0000786;	-	B	21.6833	0.0449105	gi|156086398|ref|XP_001610608.1|histone H2B.1 [Babesia bovis T2Bo] gi|154797861|gb|EDO07040.1| histone H2B.1, putative [Babesia bovis] gi|527101055|dbj|BAN65585.1| histone H2B.1, putative [Babesia bovis] gi|527102058|dbj|BAN65934.1| histone H2B.1, putative [Babesia bovis] gi|656187289|emb|CDR97642.1| histone H2B.1, putative [Babesia bigemina]	#	up	no
c13203_g1_i1	GO:0009055;GO:0016020;GO:0020037;GO:0004129;GO:0005506;GO:0055114;GO:0009060;GO:0006119;GO:0046872;GO:1902600;GO:0016021;GO:0005743;GO:0005739;GO:0070469;GO:0016491;	-	C	0	0.045693	gi|33520076|gb|AAQ21037.1|cytochrome oxidase subunit I [Cryptosporidium parvum]	#	no	up		c25472_g1_i1	-	K03364	DR	24.585	0.00518549	gi|471223538|ref|XP_004030545.1|hypothetical protein IMG5_158590 [Ichthyophthirius multifiliis] gi|340502638|gb|EGR29309.1| hypothetical protein IMG5_158590 [Ichthyophthirius multifiliis]	#	up	no
c16769_g1_i1	GO:0000287;GO:0000166;GO:0006184;GO:0005525;GO:0003924;	K03979	R	0	0.0165227	gi|399216680|emb|CCF73367.1|unnamed protein product [Babesia microti strain RI]	#	no	up		c25594_g1_i2	GO:0005840;GO:0005622;GO:0006412;GO:0003735;	-	J	21.0455	0.0481451	gi|50787642|emb|CAH04401.1|hypothetical protein [Euplotes vannus]	#	up	no
c18009_g1_i1	GO:0003723;GO:0005737;GO:0031369;GO:0001731;GO:0003676;GO:0016282;GO:0006413;GO:0003743;GO:0006446;GO:0000166;GO:0033290;GO:0006412;GO:0005852;	-	J	0	0.0359325	gi|156084730|ref|XP_001609848.1|eukaryotic translation initiation factor 3 subunit [Babesia bovis T2Bo] gi|154797100|gb|EDO06280.1| eukaryotic translation initiation factor 3 subunit, putative [Babesia bovis]	#	no	up		c25720_g1_i1	GO:0005840;	-	J	21.4282	0.0325602	gi|401407895|ref|XP_003883396.1|hypothetical protein NCLIV_031510 [Neospora caninum Liverpool] gi|325117813|emb|CBZ53364.1| hypothetical protein NCLIV_031510 [Neospora caninum Liverpool]	#	up	no
c19903_g1_i1	GO:0008152;GO:0005524;GO:0009113;GO:0003824;GO:0016874;GO:0046872;GO:0016757;GO:0016740;GO:0004637;	-	F	0	0.0158815	gi|294892387|ref|XP_002774038.1|amidophosphoribosyltransferase, putative [Perkinsus marinus ATCC 50983] gi|239879242|gb|EER05854.1| amidophosphoribosyltransferase, putative [Perkinsus marinus ATCC 50983]	#	no	up		c25751_g2_i2	GO:0005840;GO:0030529;GO:0006412;GO:0003735;	-	J	43.6216	0.0432925	gi|357016855|gb|AET50456.1|hypothetical protein [Eimeria tenella]	#	up	no
c21111_g1_i1	GO:0005759;GO:0016020;GO:0003746;GO:0045727;GO:0006414;GO:0016787;GO:0000166;GO:0005739;GO:0043022;GO:0006184;GO:0016779;GO:0003924;GO:0005743;GO:0006412;GO:0016740;GO:0005525;	K03596	M	0	0.0342942	gi|510911070|ref|XP_004833673.1|Elongation factor Tu GTP binding domain containing protein [Babesia equi] gi|428673308|gb|EKX74221.1| Elongation factor Tu GTP binding domain containing protein [Babesia equi strain WA]	#	no	up		c25852_g1_i1	GO:0016310;GO:0005524;GO:0016301;GO:0006468;GO:0004674;GO:0004672;GO:0000166;GO:0016740;GO:0016772;	K06631	T	27.5505	0.0439936	gi|586732214|gb|EAR81887.2|Serine/Threonine kinase domain protein [Tetrahymena thermophila SB210]	#	no	no
c22903_g2_i1	GO:0009055;GO:0051537;GO:0051536;GO:0055114;GO:0006099;GO:0000104;GO:0008177;GO:0016491;	-	C	0	0.0239787	gi|71032191|ref|XP_765737.1|succinate dehydrogenase iron-sulfur subunit [Theileria parva strain Muguga] gi|68352694|gb|EAN33454.1| succinate dehydrogenase iron-sulfur subunit, putative [Theileria parva]	#	no	no		c26794_g1_i1	GO:0006572;GO:0009072;GO:0003868;GO:0016701;GO:0051213;GO:0055114;GO:0046872;GO:0006559;GO:0016491;	-	E	42.4737	0.0461716	gi|403359732|gb|EJY79525.1|4-hydroxyphenylpyruvate dioxygenase [Oxytricha trifallax]	#	up	no
c23135_g1_i1	GO:0003922;GO:0005524;GO:0016462;GO:0006529;GO:0016874;GO:0006541;GO:0006177;GO:0006164;GO:0016740;GO:0004066;	K01951	F	0	0.0136012	gi|608648711|gb|EZG44392.1|GMP synthase [Gregarina niphandrodes]	#	no	up		c26955_g1_i1	GO:0016020;GO:0055085;GO:0008152;GO:0004427;GO:0015992;GO:0009678;	-	C	20.918	0.0488271	gi|294940561|ref|XP_002782815.1|H+-translocating inorganic pyrophosphatase TVP1, putative [Perkinsus marinus ATCC 50983] gi|239894853|gb|EER14611.1| H+-translocating inorganic pyrophosphatase TVP1, putative [Perkinsus marinus ATCC 50983]	#	up	no
c24668_g1_i1	GO:0008152;GO:0006094;GO:0016853;GO:0006096;GO:0004807;GO:0003824;	-	G	0	0.0312799	gi|146162132|ref|XP_001008794.2|triosephosphate isomerase [Tetrahymena thermophila] gi|146146531|gb|EAR88549.2| triosephosphate isomerase [Tetrahymena thermophila SB210]	#	no	no		c27278_g1_i1	GO:0003723;	-	J	74.9985	0.010161	gi|401406880|ref|XP_003882889.1|hypothetical protein NCLIV_026460 [Neospora caninum Liverpool] gi|325117305|emb|CBZ52857.1| hypothetical protein NCLIV_026460 [Neospora caninum Liverpool]	#	up	no
c25406_g1_i1	GO:0008152;GO:0016740;	K00645	I	0	0.0414464	gi|68076427|ref|XP_680133.1|malonyl coa-acyl carrier [Plasmodium berghei strain ANKA] gi|56501018|emb|CAH98193.1| malonyl coa-acyl carrier, putative [Plasmodium berghei] gi|675228825|emb|CDS51509.1| malonyl CoA-acyl carrier protein transacylase precursor, putative [Plasmodium berghei ANKA]	#	no	no		c27595_g1_i1	GO:0006807;GO:0004356;GO:0005524;GO:0000166;GO:0006542;GO:0003824;GO:0016874;	-	E	22.7036	0.040288	gi|190683036|gb|ACE81814.1|glutamine synthetase [Oxyrrhis marina]	#	up	no
c25776_g1_i1	GO:0003824;GO:0055114;GO:0005737;GO:0046872;GO:0000166;GO:0006177;GO:0006164;GO:0003938;GO:0016491;	-	F	0	0.00311534	gi|539331623|gb|AGU99982.1|inosine-5-monophosphate dehydrogenase [Cryptosporidium hominis]	#	no	up		c27864_g1_i1	GO:0005840;GO:0030529;GO:0005622;GO:0006412;GO:0003735;	-	J	11.8046	0.0353915	gi|386876880|gb|AFJ45049.1|ribosomal protein S8, partial [Theileria sinensis] gi|386876882|gb|AFJ45050.1| ribosomal protein S8, partial [Theileria sinensis] gi|386876890|gb|AFJ45054.1| ribosomal protein S8, partial [Theileria sinensis]	#	up	no
c26309_g1_i1	GO:0005524;GO:0000166;GO:0016740;GO:0008033;	K00791	L	0	0.00821783	gi|557238685|emb|CDJ61373.1|tRNA delta(2)-isopentenylpyrophosphate transferase, putative [Eimeria maxima]	#	no	up		c27896_g1_i1	GO:0016020;GO:0016021;	-	JE	19.8673	0.00694083	gi|403373068|gb|EJY86447.1|Sodiumcoupled neutral amino acid transporter putativ [Oxytricha trifallax]	#	up	no
c26460_g1_i1	GO:0016020;GO:0005525;	-	R	0	0.0126115	gi|471227650|ref|XP_004034733.1|hypothetical protein IMG5_115070 [Ichthyophthirius multifiliis] gi|340504838|gb|EGR31247.1| hypothetical protein IMG5_115070 [Ichthyophthirius multifiliis]	#	no	up		c28247_g1_i1	GO:0016020;GO:0003677;GO:0006486;GO:0003682;GO:0008378;	K09522	OJ	50.8919	0.0294267	gi|294880134|ref|XP_002768901.1|hypothetical protein Pmar_PMAR002613 [Perkinsus marinus ATCC 50983] gi|239871899|gb|EER01619.1| hypothetical protein Pmar_PMAR002613 [Perkinsus marinus ATCC 50983]	#	up	no
c29857_g2_i1	GO:0006457;GO:0005524;GO:0000166;GO:0051082;GO:0006950;GO:0009536;GO:0009507;	-	F	0	0.00673181	gi|299830376|ref|YP_003734591.1|heat shock protein 70 [Kryptoperidinium foliaceum] gi|297385078|gb|ADI40376.1| heat shock protein 70 [Kryptoperidinium foliaceum]	#	no	up		c28403_g1_i1	GO:0008233;GO:0008234;GO:0016787;GO:0006508;	-	O	79.2076	0.00867099	gi|678318855|emb|CDW85050.1|cathepsin b [Stylonychia lemnae]	#	up	no
c56722_g1_i1	GO:0006541;GO:0006221;GO:0005524;GO:0044210;GO:0000166;GO:0003883;GO:0016874;	-	F	0	0.0435074	gi|401399182|ref|XP_003880494.1|gk17769, related [Neospora caninum Liverpool] gi|325114904|emb|CBZ50461.1| gk17769, related [Neospora caninum Liverpool]	#	no	up		c28543_g1_i2	-	-	S	25.5735	0.013418	gi|145545444|ref|XP_001458406.1|hypothetical protein [Paramecium tetraurelia strain d4-2] gi|124426226|emb|CAK91009.1| unnamed protein product [Paramecium tetraurelia]	#	up	no
											c28618_g1_i1	GO:0005840;GO:0005622;GO:0006412;GO:0003735;	-	J	38.2646	0.0105447	gi|403368784|gb|EJY84233.1|Ribosomal protein S15P/S13E [Oxytricha trifallax]	#	up	no
											c28793_g2_i2	GO:0004123;GO:0044540;GO:0016829;GO:0008152;GO:0080146;GO:0003824;GO:0030170;	-	E	29.6933	0.0266067	gi|294940923|ref|XP_002782924.1|Cystathionine beta-lyase, putative [Perkinsus marinus ATCC 50983] gi|239895106|gb|EER14720.1| Cystathionine beta-lyase, putative [Perkinsus marinus ATCC 50983]	#	up	no
											c28869_g1_i1	GO:0005840;GO:0030529;GO:0005622;GO:0006412;GO:0003735;	K02934	J	16.7014	0.0278727	gi|557116538|emb|CDI84521.1|60S ribosomal protein L6, putative [Eimeria acervulina]	#	up	no
											c29327_g1_i1	-	-	-	19.668	0.0311963	gi|586739577|gb|EAR93997.2|hypothetical protein TTHERM_00227110 [Tetrahymena thermophila SB210]	#	no	down
											c30088_g1_i1	-	-	S	8.07195	0.0446588	gi|403333060|gb|EJY65597.1|hypothetical protein OXYTRI_14248 [Oxytricha trifallax]	#	up	up
											c30356_g1_i4	GO:0005840;GO:0005622;GO:0006412;GO:0003735;	K02889	J	24.585	0.0231977	gi|156089535|ref|XP_001612174.1|ribosomal protein L21 [Babesia bovis T2Bo] gi|154799428|gb|EDO08606.1| ribosomal protein L21, putative [Babesia bovis] gi|527101318|dbj|BAN64178.1| ribosomal protein L21, putative [Babesia bovis]	#	up	no
											c30859_g2_i1	GO:0005840;GO:0015934;GO:0006412;GO:0003735;	-	J	23.8771	0.0193413	gi|510904606|ref|XP_004830849.1|60S ribosomal protein L13, putative [Babesia equi] gi|429329424|gb|AFZ81183.1| 60S ribosomal protein L13, putative [Babesia equi strain WA]	#	up	no
											c30890_g1_i1	GO:0008233;GO:0008234;GO:0016787;GO:0006508;	K01376	O	18.8134	0.016169	gi|678323237|emb|CDW82799.1|cathepsin l [Stylonychia lemnae]	#	up	no
											c31035_g1_i1	GO:0005840;GO:0005622;GO:0006412;GO:0003735;	-	J	18.7922	0.0389711	gi|656187725|emb|CDR98051.1|ribosomal protein L34, putative [Babesia bigemina]	#	up	no
											c31087_g2_i1	GO:0005840;GO:0030529;GO:0005622;GO:0006412;GO:0003735;	-	J	13.7479	0.0305825	gi|557118485|emb|CDI82997.1|60S ribosomal protein L18, putative [Eimeria acervulina]	#	up	no
											c31106_g1_i3	GO:0008152;GO:0005524;GO:0019829;GO:0006812;GO:0046872;GO:0016787;GO:0000166;GO:0016021;GO:0006200;GO:0016887;	-	P	48.2134	0.0337828	gi|678332992|emb|CDW77809.1|probable cation-transporting atpase 13a1-like [Stylonychia lemnae]	#	up	no
											c31129_g1_i1	GO:0016020;GO:0008152;GO:0005524;GO:0000166;GO:0006200;GO:0017111;GO:0016887;	-	RV	16.0711	0.0416933	gi|586726075|gb|EAS05644.2|ABC-2 family transporter protein [Tetrahymena thermophila SB210]	#	up	no
											c31157_g1_i2	GO:0070588;GO:0006810;GO:0008152;GO:0016787;GO:0005388;GO:0015031;	-	K	47.4481	0.0351727	gi|93140454|sp|Q45FF9.1|NACA_BABDIRecName: Full=Nascent polypeptide-associated complex subunit alpha; Short=NAC-alpha; AltName: Full=Alpha-NAC [Babesia divergens] gi|72011659|gb|AAZ66308.1| putative nascent polypeptide-associated complex alpha chain [Babesia divergens]	#	up	no
											c31184_g1_i4	GO:0008152;GO:0005524;GO:0004386;GO:0008026;GO:0003676;GO:0006413;GO:0003743;GO:0016787;GO:0000166;GO:0006200;	-	L	11.616	0.044586	gi|237836123|ref|XP_002367359.1|eukaryotic translation initiation factor 4A [Toxoplasma gondii ME49] gi|14595111|emb|CAC43441.1| eukaryotic translation initiation factor 4A [Toxoplasma gondii] gi|523576693|gb|EPR63359.1| putative eukaryotic initiation factor-4A [Toxoplasma gondii GT1] gi|527308545|gb|EPT25184.1| eukaryotic initiation factor-4A, putative [Toxoplasma gondii ME49] gi|557738570|gb|ES…	#	up	no
											c31210_g1_i1	GO:0005840;GO:0030529;GO:0005622;GO:0006412;GO:0003735;	-	J	15.9276	0.0201151	gi|403356945|gb|EJY78082.1|40S ribosomal protein S6 [Oxytricha trifallax]	#	up	no
											c31210_g2_i3	GO:0005840;GO:0005622;GO:0006412;GO:0003735;	-	J	16.7599	0.0454317	gi|237845065|ref|XP_002371830.1|40s ribosomal protein s19, putative [Toxoplasma gondii ME49]	#	up	no
											c31240_g1_i2	GO:0009055;GO:0020037;GO:0005506;GO:0005758;GO:0055114;GO:0046872;GO:0005739;GO:0070469;	-	C	41.3257	0.0492914	gi|510900462|ref|XP_004828956.1|cytochrome C, putative [Babesia equi] gi|429327530|gb|AFZ79290.1| cytochrome C, putative [Babesia equi strain WA]	#	up	no
											c31298_g2_i1	GO:0005840;GO:0005622;GO:0006412;GO:0003735;	-	J	23.1883	0.0208178	gi|697892054|ref|XP_009691267.1|60S ribosomal protein L35a [Theileria orientalis strain Shintoku] gi|403222835|dbj|BAM40966.1| 60S ribosomal protein L35a [Theileria orientalis strain Shintoku]	#	up	no
											c31348_g1_i1	GO:0008152;GO:0016787;GO:0004416;GO:0004792;GO:0016740;	-	PR	31.9509	0.0306069	gi|118366259|ref|XP_001016348.1|metallo-beta-lactamase superfamily protein [Tetrahymena thermophila] gi|89298115|gb|EAR96103.1| metallo-beta-lactamase family protein [Tetrahymena thermophila SB210]	#	up	no
											c31360_g1_i1	GO:0003677;GO:0005634;GO:0046982;GO:0006334;GO:0005694;GO:0000786;	-	B	19.6601	0.0129008	gi|678320505|emb|CDW84207.1|histone h2b [Stylonychia lemnae]	#	up	no
											c31398_g5_i1	GO:0005840;GO:0006412;GO:0022627;GO:0003735;	-	J	11.7148	0.0458383	gi|156089289|ref|XP_001612051.1|plectin/S10 domain containing protein [Babesia bovis] gi|154799305|gb|EDO08483.1| plectin/S10 domain containing protein [Babesia bovis]	#	up	no
											c31423_g2_i5	GO:0005840;GO:0003723;GO:0005622;GO:0015935;GO:0030529;GO:0006412;GO:0003735;GO:0019843;	-	J	10.6537	0.045424	gi|669197156|ref|XP_008623589.1|40S ribosomal protein [Plasmodium vinckei vinckei] gi|657010615|gb|KEG03665.1| 40S ribosomal protein [Plasmodium vinckei vinckei]	#	up	no
											c31436_g1_i1	GO:0000166;GO:0006184;GO:0003746;GO:0005525;GO:0006414;GO:0003924;	-	J	59.6927	0.0192814	gi|106073631|gb|ABF82158.1|translation elongation factor-like protein [Oxyrrhis marina]	#	up	no
											c31436_g2_i1	GO:0000166;GO:0006184;GO:0003746;GO:0005525;GO:0006414;GO:0003924;	-	J	37.9494	0.00352035	gi|294943558|ref|XP_002783908.1|translation elongation factor EF-1, subunit alpha,, putative [Perkinsus marinus ATCC 50983] gi|239896757|gb|EER15704.1| translation elongation factor EF-1, subunit alpha,, putative [Perkinsus marinus ATCC 50983]	#	up	no
											c31508_g1_i3	GO:0005840;GO:0003723;GO:0030529;GO:0006412;GO:0003735;GO:0015935;	K02958	J	13.2761	0.0376515	gi|237843553|ref|XP_002371074.1|40S ribosomal protein S15, putative [Toxoplasma gondii ME49] gi|523572696|gb|EPR59525.1| ribosomal protein RPS15 [Toxoplasma gondii GT1] gi|527314597|gb|EPT31219.1| ribosomal protein RPS15 [Toxoplasma gondii ME49] gi|557734670|gb|ESS30760.1| ribosomal protein RPS15 [Toxoplasma gondii VEG] gi|672267014|gb|KFG40344.1| ribosomal protein RPS15 [Toxoplasma gondii GAB2-2…	#	up	no
											c31553_g1_i2	GO:0005840;GO:0030529;	K02937	J	11.2163	0.0445096	gi|294933804|ref|XP_002780853.1|60S ribosomal protein L7, putative [Perkinsus marinus ATCC 50983] gi|239890980|gb|EER12648.1| 60S ribosomal protein L7, putative [Perkinsus marinus ATCC 50983]	#	up	no
											c31706_g1_i1	-	-	SK	10.946	0.0461379	gi|145539710|ref|XP_001455545.1|hypothetical protein [Paramecium tetraurelia strain d4-2] gi|124423353|emb|CAK88148.1| unnamed protein product [Paramecium tetraurelia]	#	no	no
											c31856_g1_i1	GO:0005840;GO:0005622;GO:0006412;GO:0003735;	-	J	15.3696	0.0461676	gi|557154175|emb|CDI79522.1|60s ribosomal protein L33-A, putative [Eimeria praecox]	#	up	no
											c31920_g2_i1	GO:0070588;GO:0008152;GO:0016787;GO:0005388;	-	K	16.4059	0.0305896	gi|401405621|ref|XP_003882260.1|hypothetical protein NCLIV_020140 [Neospora caninum Liverpool] gi|325116675|emb|CBZ52228.1| hypothetical protein NCLIV_020140 [Neospora caninum Liverpool]	#	up	no
											c31923_g3_i2	GO:0005524;GO:0000166;GO:0006950;	-	O	29.655	0.0368267	gi|608645103|gb|EZG42686.1|heat shock protein 70 [Gregarina niphandrodes]	#	up	no
											c32015_g1_i1	GO:0006810;GO:0016020;GO:0055085;GO:0005743;GO:0016021;GO:0005215;	K05863	U	9.9938	0.0455902	gi|118363396|ref|XP_001014927.1|ADP , ATP carrier protein 1, mitochondrial precursor [Tetrahymena thermophila] gi|89296690|gb|EAR94678.1| ADP/ATP transporter on adenylate translocase [Tetrahymena thermophila SB210]	#	up	no
											c32032_g3_i1	GO:0006021;GO:0008654;GO:0004512;	K01858	I	24.3363	0.0184326	gi|294865985|ref|XP_002764554.1|myo-inositol 1-phosphate synthase, putative [Perkinsus marinus ATCC 50983] gi|239864115|gb|EEQ97271.1| myo-inositol 1-phosphate synthase, putative [Perkinsus marinus ATCC 50983]	#	up	no
											c32093_g1_i1	GO:0006810;GO:0016020;GO:0016021;	-	CR	28.1627	0.0303922	gi|319997220|gb|ADV91204.1|mitochondrial phosphate carrier-like protein 2 [Karlodinium veneficum]	#	up	no
											c32116_g2_i2	GO:0005840;GO:0042254;GO:0030529;GO:0022625;GO:0005622;GO:0003735;GO:0006414;	-	J	17.8887	0.0152933	gi|332717325|gb|AEE99002.1|acidic ribosomal protein P0 [Euplotes octocarinatus]	#	up	no
											c32311_g8_i1	GO:0005840;GO:0005622;GO:0006412;GO:0003735;	-	J	34.8208	0.0245839	gi|399218006|emb|CCF74893.1|unnamed protein product [Babesia microti strain RI]	#	up	no
											c32311_g9_i1	GO:0005840;GO:0005622;GO:0006412;GO:0003735;	-	J	43.8767	0.0213233	gi|294919384|ref|XP_002778527.1|ribosomal protein L3, putative [Perkinsus marinus ATCC 50983] gi|239887018|gb|EER10322.1| ribosomal protein L3, putative [Perkinsus marinus ATCC 50983]	#	up	no
											c32328_g1_i1	GO:0016020;GO:0008152;GO:0005524;GO:0000166;GO:0006200;GO:0017111;GO:0016887;	K05681	Q	47.0654	0.0358943	gi|145545061|ref|XP_001458215.1|hypothetical protein [Paramecium tetraurelia strain d4-2] gi|124426034|emb|CAK90818.1| unnamed protein product [Paramecium tetraurelia]	#	up	no
											c32337_g5_i1	GO:0005856;GO:0005874;GO:0006184;GO:0005200;GO:0005737;GO:0003924;GO:0051258;GO:0000166;GO:0043234;GO:0007017;GO:0005525;	-	Z	34.8754	0.0110253	gi|299006968|gb|ADJ00021.1|tubulin beta chain [Chromerida sp. RM11]	#	up	no
											c32356_g3_i2	GO:0016020;GO:0005524;GO:0019829;GO:0006812;GO:0006754;GO:0046872;GO:1902600;GO:0016787;GO:0000166;GO:0016021;GO:0006200;GO:0008553;GO:0016887;	K01535	P	19.685	0.0179142	gi|237839721|ref|XP_002369158.1|plasma-membrane H+-ATPase, putative [Toxoplasma gondii ME49]	#	up	no
											c32403_g1_i1	GO:0016020;GO:0005524;GO:0019829;GO:0006812;GO:0006754;GO:0046872;GO:1902600;GO:0016787;GO:0000166;GO:0016021;GO:0006200;GO:0008553;GO:0016887;	-	P	21.7683	0.0273695	gi|557232627|emb|CDJ69337.1|H+-transporting ATPase , related [Eimeria necatrix]	#	up	no
											c32459_g1_i2	GO:0046872;GO:0005524;GO:0000166;GO:0006730;GO:0004478;GO:0016740;GO:0006556;	K00789	H	11.8939	0.046717	gi|557117916|emb|CDI83273.1|S-adenosylmethionine synthetase, putative [Eimeria acervulina]	#	up	no
											c32473_g1_i1	GO:0005840;GO:0003723;GO:0015934;GO:0005622;GO:0006412;GO:0003735;	K02938	J	13.4997	0.0237167	gi|401405805|ref|XP_003882352.1|hypothetical protein NCLIV_021080 [Neospora caninum Liverpool] gi|325116767|emb|CBZ52320.1| hypothetical protein NCLIV_021080 [Neospora caninum Liverpool]	#	up	no
											c32489_g1_i3	GO:0003677;GO:0005634;GO:0046982;GO:0006334;GO:0005694;GO:0000786;	-	B	16.1612	0.0155816	gi|21667246|gb|AAM73999.1|AF466826_1histone H3p [Euplotes octocarinatus]	#	up	up
											c32551_g1_i2	GO:0005840;GO:0003723;GO:0030529;GO:0006412;GO:0003735;GO:0015935;	-	J	11.2334	0.0479682	gi|71028826|ref|XP_764056.1|40S ribosomal protein S3 [Theileria parva strain Muguga] gi|68351010|gb|EAN31773.1| 40S ribosomal protein S3, putative [Theileria parva]	#	up	no
											c32641_g1_i1	GO:0048040;GO:0016829;GO:0003824;GO:0044237;GO:0050662;	-	M	16.4155	0.0255241	gi|678308823|emb|CDW90212.1|udp-glucuronic acid decarboxylase 1-like [Stylonychia lemnae]	#	up	no
											c32653_g3_i2	GO:0000166;GO:0006184;GO:0003746;GO:0005525;GO:0006414;GO:0003924;	-	J	13.0227	0.0239809	gi|675131174|ref|XP_008887474.1|translation elongation factor 2 family protein, putative [Hammondia hammondi] gi|661333849|gb|KEP62000.1| translation elongation factor 2 family protein, putative [Hammondia hammondi]	#	up	no
											c32653_g4_i2	GO:0000166;GO:0006184;GO:0003746;GO:0005525;GO:0006414;GO:0003924;	-	J	15.4136	0.0154896	gi|527102520|dbj|BAN66165.1|elongation factor 2, EF-2 [Babesia bovis]	#	up	no
											c32676_g2_i1	GO:0005524;GO:0000166;GO:0006950;	-	O	86.4779	0.00669447	gi|307601352|gb|ADN67605.1|heat shock protein 70 [Cryptosporidium sp. HNY6]	#	up	no
											c32676_g2_i3	GO:0005524;GO:0000166;GO:0006950;	-	O	19.8976	0.0303363	gi|307601350|gb|ADN67604.1|heat shock protein 70 [Cryptosporidium sp. HNY1]	#	up	no
											c32676_g2_i6	GO:0005524;GO:0000166;GO:0006950;	-	O	11.3224	0.0300124	gi|530306051|gb|AGT17954.1|heat shock protein, partial [Cryptosporidium sp. chipmunk genotype II]	#	up	no
											c32720_g1_i1	GO:0000166;GO:0006184;GO:0003746;GO:0005525;GO:0006414;GO:0003924;	-	J	13.7479	0.0305825	gi|157783499|gb|ABV72557.1|translation elongation factor-like protein [Heterocapsa rotundata]	#	up	no
											c32767_g1_i1	GO:0006457;GO:0005524;GO:0000166;GO:0051082;GO:0006950;	-	O	99.2965	0.00123744	gi|678327663|emb|CDW80546.1|chaperone protein [Stylonychia lemnae]	#	up	no
											c32767_g1_i2	GO:0006457;GO:0005524;GO:0000166;GO:0051082;GO:0006950;	-	O	39.0299	0.0182214	gi|294868044|ref|XP_002765356.1|chaperone protein DNAK, putative [Perkinsus marinus ATCC 50983] gi|239865369|gb|EEQ98073.1| chaperone protein DNAK, putative [Perkinsus marinus ATCC 50983]	#	up	no
											c32806_g2_i1	GO:0005840;GO:0003723;GO:0005622;GO:0008097;GO:0005737;GO:0030529;GO:0006412;GO:0003735;GO:0019843;	-	J	10.8622	0.0485852	gi|237841149|ref|XP_002369872.1|ribosomal protein L5, putative [Toxoplasma gondii ME49] gi|523571284|gb|EPR58179.1| ribosomal protein RPL5 [Toxoplasma gondii GT1] gi|527314934|gb|EPT31551.1| ribosomal protein RPL5 [Toxoplasma gondii ME49] gi|557733617|gb|ESS29758.1| ribosomal protein RPL5 [Toxoplasma gondii VEG] gi|672257314|gb|KFG32565.1| ribosomal protein RPL5 [Toxoplasma gondii GAB2-2007-GAL-D…	#	up	no
											c32806_g2_i2	GO:0005840;GO:0003723;GO:0005622;GO:0008097;GO:0005737;GO:0030529;GO:0006412;GO:0003735;GO:0019843;	-	J	9.53258	0.0482504	gi|71030018|ref|XP_764651.1|60S ribosomal protein L5e [Theileria parva strain Muguga] gi|122052754|sp|Q4N655.1|RL5_THEPA RecName: Full=60S ribosomal protein L5 [Theileria parva] gi|68351607|gb|EAN32368.1| 60S ribosomal protein L5e, putative [Theileria parva]	#	up	no
											c32846_g1_i5	GO:0005840;GO:0003723;GO:0015934;GO:0006412;GO:0003735;	K02930	J	13.01	0.0354497	gi|124506063|ref|XP_001351629.1|60S ribosomal protein L4, putative [Plasmodium falciparum 3D7] gi|665764072|pdb|1VX7|F Chain F, Cryo-em Structure Of The Plasmodium Falciparum 80s Ribosome Bound To The Anti-protozoan Drug Emetine, Large Subunit (protein Only) gi|23504556|emb|CAD51436.1| 60S ribosomal protein L4, putative [Plasmodium falciparum 3D7] gi|574970846|gb|ETW33297.1| hypothetical protein …	#	up	no
											c32882_g1_i1	GO:0004252;GO:0016020;GO:0007155;GO:0004222;GO:0006508;GO:0008270;	-	OT	30.6882	0.0101179	gi|586741201|gb|EWS75215.1|leishmanolysin family protein [Tetrahymena thermophila SB210]	#	up	no
											c32882_g2_i1	GO:0016020;GO:0004222;GO:0003676;GO:0007155;GO:0006508;GO:0016787;GO:0005975;GO:0008270;GO:0008810;	-	SOT	43.3027	0.00333739	gi|146185405|ref|XP_001031741.2|Histidine acid phosphatase family protein [Tetrahymena thermophila]	#	up	no
											c32882_g1_i2	GO:0008270;	-	T	81.5035	0.0079748	gi|586742420|gb|EWS75591.1|hypothetical protein TTHERM_000597660 [Tetrahymena thermophila SB210]	#	up	no
											c32898_g2_i3	GO:0008152;GO:0051539;	-	C	28.4858	0.00708934	gi|83317406|ref|XP_731148.1|aconitate hydratase 1 [Plasmodium yoelii yoelii 17XNL] gi|23491092|gb|EAA22713.1| aconitate hydratase 1 [Plasmodium yoelii yoelii] gi|564281288|gb|ETB62671.1| aconitate hydratase 1 [Plasmodium yoelii 17X] gi|675234436|emb|CDU20219.1| aconitate hydratase, putative [Plasmodium yoelii] gi|675239747|emb|CDZ17652.1| aconitate hydratase, putative [Plasmodium yoelii]	#	up	no
											c32943_g2_i3	GO:0005856;GO:0005874;GO:0006184;GO:0005200;GO:0005737;GO:0003924;GO:0051258;GO:0000166;GO:0043234;GO:0007017;GO:0005525;	-	Z	22.9587	0.0392282	gi|193891031|gb|ACF28669.1|alpha tubulin [Amphidinium carterae]	#	up	no
											c33495_g1_i1	GO:0005856;GO:0005874;GO:0006184;GO:0005200;GO:0005737;GO:0003924;GO:0051258;GO:0000166;GO:0043234;GO:0007017;GO:0005525;	K07374	Z	590.193	5.86077e-06	gi|118378497|ref|XP_001022424.1|Tubulin/FtsZ family, GTPase domain containing protein [Tetrahymena thermophila] gi|730899|sp|P41351.1|TBA_TETTH RecName: Full=Tubulin alpha chain; AltName: Full=Alpha-tubulin [Tetrahymena thermophila] gi|161729|gb|AAA21350.1| alpha-tubulin [Tetrahymena thermophila] gi|89304191|gb|EAS02179.1| tubulin/FtsZ family, GTPase domain protein [Tetrahymena thermophila SB210]	#	up	no
											c54365_g1_i1	GO:0016020;GO:0055085;GO:0008152;GO:0004427;GO:0015992;GO:0009678;	K01507	SC	45.9175	0.0117136	gi|403370499|gb|EJY85113.1|Inorganic pyrophosphatase [Oxytricha trifallax]	#	up	no
											c74241_g1_i1	-	-	W	54.9734	0.00383333	gi|672558832|gb|KFH00505.1|collagen triple helix protein [Toxoplasma gondii VAND]	#	up	no
											c79295_g1_i1	GO:0016020;GO:0055085;GO:0008152;GO:0005524;GO:0019829;GO:0006812;GO:0006754;GO:0046872;GO:0016820;GO:0015077;GO:0016787;GO:0000166;GO:0016021;GO:0015672;	-	P	56.2489	0.0226292	gi|403374278|gb|EJY87080.1|Na+/K+ ATPase alpha subunit [Oxytricha trifallax]	#	up	no
											c96741_g1_i1	GO:0003677;GO:0005634;GO:0046982;GO:0006334;GO:0005694;GO:0000786;	-	B	16.5303	0.046887	gi|20141289|sp|P80739.3|H4_EUPCRRecName: Full=Histone H4 [Moneuplotes crassus] gi|1763310|gb|AAB39722.1| histone H4 [Moneuplotes crassus]	#	up	no
											c97039_g1_i1	GO:0000166;GO:0003676;	-	AR	18.08	0.0485859	gi|403338343|gb|EJY68407.1|RNA-binding proteins (RRM domain) [Oxytricha trifallax]	#	up	no
											c114269_g1_i1	-	-	W	41.8177	0.00318855	gi|294933467|ref|XP_002780730.1|conserved hypothetical protein [Perkinsus marinus ATCC 50983] gi|239890766|gb|EER12525.1| conserved hypothetical protein [Perkinsus marinus ATCC 50983]	#	up	no
											c115658_g1_i1	GO:0046872;GO:0008270;GO:0003676;	-	OU	12.1096	0.0363622	gi|294873524|ref|XP_002766658.1|cellular nucleic acid binding protein, putative [Perkinsus marinus ATCC 50983] gi|239867715|gb|EEQ99375.1| cellular nucleic acid binding protein, putative [Perkinsus marinus ATCC 50983]	#	up	no
											c138705_g1_i1	GO:0005875;GO:0007017;	K10418	Z	70.0242	0.012368	gi|67621754|ref|XP_667783.1|cut up CG6998-PA [Cryptosporidium hominis TU502] gi|126644110|ref|XP_001388191.1| cut up CG6998-PA [Cryptosporidium parvum Iowa II] gi|126117264|gb|EAZ51364.1| cut up CG6998-PA, putative [Cryptosporidium parvum Iowa II]	#	up	no
											c147971_g1_i1	GO:0005840;GO:0030529;GO:0005622;GO:0006412;GO:0003735;	-	J	49.3613	0.0318238	gi|317134963|gb|ADV03044.1|ribosomal protein L18 [Amphidinium carterae]	#	up	no
											c2926_g1_i1	GO:0005856;GO:0005524;GO:0000166;GO:0005737;	-	Z	Inf	0.0255563	gi|113295|sp|P20360.1|ACT_EUPCRRecName: Full=Actin, cytoplasmic [Moneuplotes crassus] gi|290683|gb|AAA29122.1| actin [Moneuplotes crassus]	#	up	no
											c2986_g1_i1	-	-	T	Inf	0.0181174	gi|675129772|ref|XP_008886773.1|EGF family domain-containing protein [Hammondia hammondi] gi|661334422|gb|KEP62567.1| EGF family domain-containing protein [Hammondia hammondi]	#	up	no
											c3015_g1_i1	-	-	S	Inf	0.0297387	gi|403362400|gb|EJY80927.1|hypothetical protein OXYTRI_21682 [Oxytricha trifallax]	#	up	no
											c4427_g1_i1	GO:0008152;GO:0005524;GO:0000166;GO:0017111;GO:0006950;	-	O	Inf	0.040921	gi|672263112|gb|KFG37215.1|putative ClpB [Toxoplasma gondii FOU]	#	up	no
											c6676_g1_i1	GO:0003677;GO:0005634;GO:0046982;GO:0006334;GO:0005694;GO:0000786;	-	B	Inf	0.0395951	gi|471225314|ref|XP_004031379.1|hypothetical protein IMG5_140410 [Ichthyophthirius multifiliis] gi|340503584|gb|EGR30143.1| hypothetical protein IMG5_140410 [Ichthyophthirius multifiliis]	#	no	no
											c10856_g1_i1	GO:0000166;GO:0007264;GO:0005525;GO:0015031;	-	RU	Inf	0.0240868	gi|118356223|ref|XP_001011370.1|Ras family protein [Tetrahymena thermophila] gi|89293137|gb|EAR91125.1| small guanosine triphosphatase family Ras family protein [Tetrahymena thermophila SB210] gi|307777752|dbj|BAJ21272.1| Rab-family small GTPase Rab1E [Tetrahymena thermophila]	#	no	no
											c11666_g1_i1	GO:0005840;GO:0003723;GO:0005622;GO:0008097;GO:0005737;GO:0030529;GO:0006412;GO:0003735;GO:0019843;	-	J	Inf	0.0125161	gi|403353674|gb|EJY76379.1|60S ribosomal protein L5 [Oxytricha trifallax]	#	no	no
											c15223_g1_i1	GO:0005840;GO:0030529;GO:0005622;GO:0006412;GO:0003735;GO:0015935;	-	J	Inf	0.0395951	gi|678315452|emb|CDW86828.1|40s ribosomal protein s23 [Stylonychia lemnae]	#	no	no
											c15781_g1_i1	GO:0020037;GO:0046872;GO:0005506;GO:0006633;GO:0055114;GO:0016717;GO:0006629;	-	I	Inf	0.0395951	gi|294867950|ref|XP_002765309.1|Delta-5/delta-6 fatty acid desaturase, putative [Perkinsus marinus ATCC 50983] gi|239865322|gb|EEQ98026.1| Delta-5/delta-6 fatty acid desaturase, putative [Perkinsus marinus ATCC 50983]	#	up	no
											c16994_g1_i1	GO:0051726;GO:0000079;GO:0019901;	-	D	Inf	0.0347877	gi|403347112|gb|EJY72971.1|Cyclin, N-terminal domain containing protein [Oxytricha trifallax]	#	up	no
											c17011_g1_i1	GO:0004784;GO:0006801;GO:0019430;GO:0046872;GO:0055114;GO:0016491;	-	P	Inf	0.0306729	gi|146359206|gb|ABQ23892.1|iron-containing superoxide dismutase [Crypthecodinium cohnii]	#	up	no
											c17917_g1_i1	GO:0004198;GO:0008233;GO:0008234;GO:0016787;GO:0006508;GO:0005509;GO:0005622;	-	OT	Inf	0.0131701	gi|678331663|emb|CDW78488.1|calpain family cysteine protease containing protein [Stylonychia lemnae]	#	up	no
											c18172_g1_i1	GO:0006457;GO:0005783;GO:0005509;GO:0051082;	-	O	Inf	0.0125161	gi|30314957|gb|AAP30725.1|calreticulin-like protein [Plasmodium yoelii]	#	up	no
											c21033_g1_i1	GO:0007018;GO:0008152;GO:0005524;GO:0030286;GO:0000166;GO:0006200;GO:0017111;GO:0003777;GO:0016887;	-	Z	Inf	0.0288389	gi|672254309|gb|KFG30270.1|putative dynein gamma chain, flagellar outer arm, partial [Toxoplasma gondii p89]	#	up	no
											c21317_g2_i1	GO:0008233;GO:0008234;GO:0016787;GO:0006508;	-	O	Inf	0.00775885	gi|678343329|emb|CDW72502.1|cathepsin b [Stylonychia lemnae]	#	up	no
											c23904_g1_i1	GO:0005634;GO:0003677;GO:0006355;GO:0043565;GO:0003700;	-	-	Inf	0.0158176	gi|678312952|emb|CDW88112.1|UNKNOWN [Stylonychia lemnae]	#	up	no
											c25560_g1_i1	GO:0005524;GO:0000166;GO:0006950;	-	O	Inf	0.0395951	gi|145547407|ref|XP_001459385.1|hypothetical protein [Paramecium tetraurelia strain d4-2] gi|124427210|emb|CAK91988.1| unnamed protein product [Paramecium tetraurelia]	#	up	no
											c25731_g1_i1	GO:0055114;GO:0004128;GO:0016491;	-	C	Inf	0.00485354	gi|678316689|emb|CDW86183.1|nadh-cytochrome b5 reductase [Stylonychia lemnae]	#	up	no
											c25912_g1_i1	GO:0016020;GO:0008152;GO:0005524;GO:0019829;GO:0006812;GO:0006754;GO:1902600;GO:0046872;GO:0016787;GO:0000166;GO:0006200;GO:0016021;GO:0008553;GO:0016887;	-	P	Inf	0.0423012	gi|577027758|gb|AHH80641.1|P-type proton ATPase, partial [Durinskia baltica]	#	up	no
											c27262_g1_i1	-	-	SOTPU	Inf	0.00596721	gi|146165185|ref|XP_001014578.2|conserved hypothetical protein [Tetrahymena thermophila]	#	up	no
											c27850_g1_i1	GO:0007018;GO:0005524;GO:0030286;GO:0008152;GO:0006200;GO:0003777;GO:0016887;	-	ZO	Inf	0.0110484	gi|672294412|gb|KFG59351.1|flagellar outer dynein arm heavy chain gamma, partial [Toxoplasma gondii RUB]	#	up	no
											c28717_g1_i1	GO:0016020;GO:0016021;GO:0055114;GO:0016491;	-	QPU	Inf	0.00741789	gi|586738822|gb|EWS74543.1|ferric reductase-like transmembrane component family protein [Tetrahymena thermophila SB210]	#	up	no
											c32525_g3_i1	GO:0004013;GO:0016787;GO:0006730;	-	H	Inf	0.0423012	gi|403374445|gb|EJY87176.1|Adenosylhomocysteinase [Oxytricha trifallax]	#	no	no
											c32860_g2_i1	GO:0007018;GO:0005524;GO:0008152;GO:0030286;GO:0006200;GO:0003777;GO:0016887;	-	Z	Inf	0.000201699	gi|145533905|ref|XP_001452697.1|hypothetical protein [Paramecium tetraurelia strain d4-2] gi|124420396|emb|CAK85300.1| unnamed protein product [Paramecium tetraurelia]	#	up	no
											c41485_g1_i1	GO:0005840;GO:0003723;GO:0005622;GO:0006412;GO:0003735;	K02987	J	Inf	0.0105213	gi|403356345|gb|EJY77764.1|40S ribosomal protein S4 [Oxytricha trifallax]	#	no	no
											c61284_g1_i1	-	-	SR	Inf	0.000762062	gi|675124900|ref|XP_008884337.1|H-SHIPPO 1, putative [Hammondia hammondi] gi|661336931|gb|KEP65062.1| H-SHIPPO 1, putative [Hammondia hammondi]	#	up	no
											c73770_g1_i1	GO:0007018;GO:0005524;GO:0008152;GO:0030286;GO:0000166;GO:0003777;GO:0006200;GO:0017111;GO:0016887;	-	Z	Inf	0.0423012	gi|145515068|ref|XP_001443439.1|hypothetical protein [Paramecium tetraurelia strain d4-2] gi|124410817|emb|CAK76042.1| unnamed protein product [Paramecium tetraurelia]	#	up	no
											c91956_g1_i1	GO:0004674;GO:0005524;GO:0005509;GO:0004672;GO:0006468;GO:0016772;	-	ST	Inf	0.0395951	gi|145523139|ref|XP_001447408.1|hypothetical protein [Paramecium tetraurelia strain d4-2] gi|124414919|emb|CAK80011.1| unnamed protein product [Paramecium tetraurelia]	#	up	no
											c94401_g1_i1	GO:0030529;GO:0000166;GO:0019013;GO:0003676;	-	AR	Inf	0.0125161	gi|209875917|ref|XP_002139401.1|RNA recognition motif. family protein [Cryptosporidium muris RN66] gi|209555007|gb|EEA05052.1| RNA recognition motif. family protein [Cryptosporidium muris RN66]	#	up	no
											c96052_g1_i1	GO:0007018;GO:0008152;GO:0005524;GO:0030286;GO:0000166;GO:0006200;GO:0017111;GO:0003777;GO:0016887;	-	Z	Inf	0.0484206	gi|294949169|ref|XP_002786077.1|ciliary dynein heavy chain, putative [Perkinsus marinus ATCC 50983] gi|239900205|gb|EER17873.1| ciliary dynein heavy chain, putative [Perkinsus marinus ATCC 50983]	#	up	no
											c115362_g1_i1	GO:0016020;	-	C	Inf	0.00249425	gi|471218550|ref|XP_004023814.1|spfh domain band 7 family protein [Ichthyophthirius multifiliis] gi|340500024|gb|EGR26930.1| spfh domain band 7 family protein [Ichthyophthirius multifiliis]	#	up	no
											c115514_g1_i1	GO:0003677;GO:0008233;GO:0008237;GO:0004177;GO:0008152;GO:0016787;GO:0006508;	-	R	Inf	0.027137	gi|67605346|ref|XP_666677.1|nuclear DNA-binding protein G2p -related [Cryptosporidium hominis TU502]	#	up	no
											c138177_g1_i1	-	-	S	Inf	0.0116085	gi|678328227|emb|CDW80266.1|UNKNOWN [Stylonychia lemnae]	#	up	no
											c144115_g1_i1	-	-	SR	Inf	0.0248083	gi|146181083|ref|XP_001022082.2|Radial spoke protein 3 containing protein [Tetrahymena thermophila] gi|146144321|gb|EAS01837.2| radial spoke 3 protein [Tetrahymena thermophila SB210]	#	up	no

## Sheet: C vs A
C vs A up-regulated							#				C vs A down-regulated							#
							#											#
id	GO	KO	NOG Class	fold Change	p-value	Annotation	#	b/c	b/a		id	GO	KO	NOG Class	fold Change	p-value	Annotation	#	b/c	b/a
c80_g1_i1	GO:0005840;GO:0030529;GO:0005622;GO:0006412;GO:0022627;GO:0003735;GO:0005737;	-	J	13.8268	0.0447401	gi|678309508|emb|CDW89855.1|40s ribosomal protein s3a [Stylonychia lemnae]	#	down	no		c9338_g1_i1	GO:0003677;GO:0005524;GO:0006260;GO:0006270;GO:0032508;GO:0000166;GO:0042555;GO:0003678;	-	L	0.153283	0.0124861	gi|145524735|ref|XP_001448195.1|hypothetical protein [Paramecium tetraurelia strain d4-2] gi|124415728|emb|CAK80798.1| unnamed protein product [Paramecium tetraurelia]	#	no	down
c154_g1_i1	GO:0005840;GO:0030529;GO:0005622;GO:0006412;GO:0003735;	-	J	37.3322	0.017363	gi|557125449|emb|CDI77247.1|40S ribosomal protein S17, putative [Eimeria acervulina]	#	no	no		c16200_g1_i1	GO:0016209;GO:0004601;GO:0055114;GO:0051920;GO:0016491;	-	O	0.258819	0.0438737	gi|145533765|ref|XP_001452627.1|hypothetical protein [Paramecium tetraurelia strain d4-2] gi|124420326|emb|CAK85230.1| unnamed protein product [Paramecium tetraurelia]	#	no	no
c396_g1_i1	GO:0016310;GO:0016301;	-	T	73.3882	0.00934451	gi|678338477|emb|CDW74948.1|guanine nucleotide-binding protein subunit beta-2-like 1 [Stylonychia lemnae]	#	no	no		c21482_g1_i1	GO:0006396;GO:0003677;GO:0003723;GO:0005634;GO:0004525;GO:0090501;GO:0008152;GO:0003950;GO:0003676;GO:0016874;GO:0008270;GO:0090502;	-	S	0.131252	0.0136632	gi|471225906|ref|XP_004032009.1|poly polymerase family protein, putative [Ichthyophthirius multifiliis] gi|340503918|gb|EGR30422.1| poly polymerase family protein, putative [Ichthyophthirius multifiliis]	#	no	down
c952_g1_i1	GO:0006457;GO:0005783;GO:0008152;GO:0016853;GO:0016779;GO:0045454;GO:0016757;GO:0003756;GO:0016740;	-	O	24.9793	0.0179913	gi|403335590|gb|EJY66972.1|Disulfide isomerase [Oxytricha trifallax] gi|403354127|gb|EJY76614.1| Disulfide isomerase [Oxytricha trifallax]	#	no	no		c23246_g1_i1	GO:0045454;	-	O	0.174824	0.00680495	gi|145552613|ref|XP_001461982.1|hypothetical protein [Paramecium tetraurelia strain d4-2] gi|124429819|emb|CAK94609.1| unnamed protein product [Paramecium tetraurelia]	#	no	down
c1098_g1_i2	GO:0005840;GO:0030529;GO:0005622;GO:0006412;GO:0003735;	-	J	18.1875	0.042106	gi|510909045|ref|XP_004832661.1|40S ribosomal protein S12, putative [Babesia equi] gi|428672295|gb|EKX73209.1| 40S ribosomal protein S12, putative [Babesia equi strain WA]	#	no	no		c24750_g1_i2	GO:2001070;GO:0008152;GO:0005992;GO:0003824;GO:0030246;GO:0004805;GO:0016757;GO:0016787;GO:0003825;GO:0016740;GO:0016311;	-	-	0.123153	0.0112437	gi|586744656|gb|EAR88516.2|trehalose-6-phosphate synthase [Tetrahymena thermophila SB210]	#	no	down
c1530_g1_i1	GO:0005840;GO:0005622;GO:0006412;GO:0003735;	-	O	19.4638	0.033255	gi|399218290|emb|CCF75177.1|unnamed protein product [Babesia microti strain RI]	#	no	no		c25054_g1_i1	GO:0008641;GO:0005524;GO:0036065;GO:0016874;GO:0016787;GO:0016881;GO:0000737;GO:2001070;GO:0009035;GO:0008152;GO:0003824;GO:0008107;GO:0030246;GO:0016757;GO:0006464;GO:0033828;GO:0016740;	-	HOD	0.186061	0.00739537	gi|118396703|ref|XP_001030689.1|Ubiquitin-conjugating enzyme family protein [Tetrahymena thermophila]	#	no	no
c1611_g1_i1	GO:0003677;GO:0005634;GO:0008152;GO:0005524;GO:0004386;GO:0003676;GO:0046872;GO:0008270;	K11367	RK	19.6234	0.0322938	gi|145479813|ref|XP_001425929.1|hypothetical protein [Paramecium tetraurelia strain d4-2] gi|124393001|emb|CAK58531.1| unnamed protein product [Paramecium tetraurelia]	#	no	no		c26177_g1_i1	GO:0045493;GO:0004553;GO:0008152;GO:0016787;GO:0005975;GO:0016798;	-	SG	0.267824	0.0246294	gi|28569972|dbj|BAC57894.1|xylanase xynA [Epidinium caudatum]	#	no	no
c1886_g1_i1	-	-	-	23.9309	0.0148527	gi|118397802|ref|XP_001031232.1|hypothetical protein TTHERM_00895820 [Tetrahymena thermophila] gi|89285557|gb|EAR83569.1| hypothetical protein TTHERM_00895820 [Tetrahymena thermophila SB210]	#	no	no		c26862_g1_i1	GO:0008233;GO:0008234;GO:0006508;	-	OR	0.285387	0.0340773	gi|145509603|ref|XP_001440740.1|hypothetical protein [Paramecium tetraurelia strain d4-2] gi|124407968|emb|CAK73343.1| unnamed protein product [Paramecium tetraurelia]	#	no	no
c2160_g1_i2	GO:0005524;GO:0008152;GO:0004672;GO:0006468;GO:0016740;GO:0016772;	-	OTG	36.6941	0.0186108	gi|403344986|gb|EJY71848.1|putative O-linked N-acetylglucosamine transferase, SPINDLY family [Oxytricha trifallax]	#	down	no		c27076_g1_i1	GO:0004143;GO:0003944;GO:0016310;GO:0008152;GO:0016787;GO:0016740;	-	OU	0.267689	0.0249706	gi|471228715|ref|XP_004035229.1|zinc finger lsd1 subclass family protein, putative [Ichthyophthirius multifiliis] gi|340505414|gb|EGR31743.1| zinc finger lsd1 subclass family protein, putative [Ichthyophthirius multifiliis]	#	no	no
c2586_g1_i2	GO:0003723;	-	AR	45.7346	0.00155328	gi|118363004|ref|XP_001014869.1|KH domain containing protein [Tetrahymena thermophila] gi|89296494|gb|EAR94482.1| KH domain protein [Tetrahymena thermophila SB210]	#	down	no		c27751_g1_i1	GO:0008152;GO:0006231;GO:0008168;GO:0009165;GO:0006730;GO:0003824;GO:0004799;GO:0055114;GO:0004146;GO:0046654;GO:0016740;GO:0006545;GO:0032259;GO:0016491;	K13998	H	0.21488	0.0413378	gi|118349035|ref|XP_001033394.1|bifunctional dihydrofolate reductase-thymidylate synthase [Tetrahymena thermophila] gi|89287743|gb|EAR85731.1| dihydrofolate reductase-thymidylate synthase [Tetrahymena thermophila SB210]	#	no	down
c2885_g1_i1	-	-	SR	23.3712	3.27346e-05	gi|678323235|emb|CDW82800.1|UNKNOWN [Stylonychia lemnae]	#	no	no		c28560_g1_i1	GO:0008270;	-	OU	0.0809953	0.0004692	gi|586736846|gb|EWS74062.1|zinc finger lsd1 subclass family protein [Tetrahymena thermophila SB210]	#	no	no
c2907_g1_i2	-	-	WR	136.779	4.20971e-07	gi|678307612|emb|CDW90840.1|UNKNOWN [Stylonychia lemnae]	#	down	no		c29903_g1_i1	GO:0003677;GO:0005634;GO:0046982;GO:0006334;GO:0005694;GO:0000786;	-	B	0.185165	0.0136087	gi|118385100|ref|XP_001025688.1|Core histone H2A/H2B/H3/H4 family protein [Tetrahymena thermophila] gi|122126237|sp|Q5Y2C3.2|H2AY_TETTS RecName: Full=Histone H2A.Y [Tetrahymena thermophila SB210] gi|68304578|gb|AAU87547.2| core histone H2A variant [Tetrahymena thermophila]	#	no	down
c2926_g1_i1	GO:0005856;GO:0005524;GO:0000166;GO:0005737;	-	Z	28.7171	0.0451961	gi|113295|sp|P20360.1|ACT_EUPCRRecName: Full=Actin, cytoplasmic [Moneuplotes crassus] gi|290683|gb|AAA29122.1| actin [Moneuplotes crassus]	#	down	no		c29992_g1_i1	GO:0005524;GO:0004222;GO:0003824;GO:0046872;GO:0006508;GO:0016787;GO:0046939;GO:0000166;GO:0017111;GO:0016740;GO:0004127;	K17732	O	0.184357	0.0360049	gi|146183516|ref|XP_001026369.2|Insulinase (Peptidase family M16) [Tetrahymena thermophila] gi|146143565|gb|EAS06124.2| peptidase M16 inactive domain protein [Tetrahymena thermophila SB210]	#	no	no
c3801_g1_i1	GO:0005875;GO:0007017;	-	Z	3.88981	0.0299443	gi|145537728|ref|XP_001454575.1|hypothetical protein [Paramecium tetraurelia strain d4-2] gi|145540816|ref|XP_001456097.1| hypothetical protein [Paramecium tetraurelia strain d4-2] gi|124422341|emb|CAK87178.1| unnamed protein product [Paramecium tetraurelia] gi|124423907|emb|CAK88700.1| unnamed protein product [Paramecium tetraurelia]	#	no	no		c30779_g1_i1	GO:0000287;GO:0016616;GO:0051287;GO:0055114;GO:0006099;GO:0004450;GO:0046872;GO:0006102;GO:0016491;	K00031	C	0.160094	0.00230885	gi|471226633|ref|XP_004032348.1|isocitrate dehydrogenase, putative [Ichthyophthirius multifiliis] gi|340504306|gb|EGR30761.1| isocitrate dehydrogenase, putative [Ichthyophthirius multifiliis]	#	no	no
c4427_g1_i1	GO:0008152;GO:0005524;GO:0000166;GO:0017111;GO:0006950;	-	O	47.8618	0.047317	gi|672263112|gb|KFG37215.1|putative ClpB [Toxoplasma gondii FOU]	#	down	no		c31500_g1_i1	GO:0008270;GO:0003676;	-	PU	0.118269	0.0418471	gi|586727399|gb|EAS04885.3|cation channel family protein [Tetrahymena thermophila SB210]	#	up	no
c5175_g1_i1	GO:0050661;GO:0016620;GO:0006006;GO:0051287;GO:0055114;GO:0004365;GO:0016491;	-	G	11.6464	0.0449387	gi|588481409|gb|AHK23675.1|NAD-dependent cytosolic glyceraldehyde-3-phosphate dehydrogenase [Chromera velia] gi|638920509|gb|AIA24271.1| glyceraldehyde 3-phosphate dehydrogenase [Chromera velia]	#	no	up		c31610_g1_i1	GO:0003950;GO:0006471;	K10798	SL	0.287346	0.041732	gi|146185297|ref|XP_001031498.2|WGR domain containing protein [Tetrahymena thermophila] gi|146142769|gb|EAR83835.2| poly(ADP-ribose) polymerase family WGR domain protein [Tetrahymena thermophila SB210]	#	no	down
c5301_g1_i1	GO:0005840;GO:0042254;GO:0030529;	-	J	14.0905	0.00756082	gi|353678103|sp|P0DJ14.1|RL7A_TETTHRecName: Full=60S ribosomal protein L7a [Tetrahymena thermophila] gi|358440091|pdb|4A17|F Chain F, T.Thermophila 60s Ribosomal Subunit In Complex With Initiation Factor 6. This File Contains 5s Rrna, 5.8s Rrna And Proteins Of Molecule 2. gi|358440137|pdb|4A1A|F Chain F, T.Thermophila 60s Ribosomal Subunit In Complex With Initiation Factor 6. This File Contains 5…	#	no	no		c31778_g1_i1	GO:0008152;GO:0003977;GO:0016779;GO:0016740;	-	MG	0.17133	0.0228373	gi|145540914|ref|XP_001456146.1|hypothetical protein [Paramecium tetraurelia strain d4-2] gi|124423956|emb|CAK88749.1| unnamed protein product [Paramecium tetraurelia]	#	no	no
c5443_g1_i1	GO:0007018;GO:0008152;GO:0005524;GO:0030286;GO:0000166;GO:0017111;GO:0003777;	-	Z	22.4951	0.0191774	gi|118374012|ref|XP_001020198.1|Dynein heavy chain family protein [Tetrahymena thermophila]	#	no	no		c32594_g1_i1	GO:0004198;GO:0008233;GO:0005622;GO:0046872;GO:0006508;GO:0016787;GO:0008234;GO:0008270;	-	OW	0.205553	0.00920108	gi|403354234|gb|EJY76670.1|Calpain family cysteine protease containing protein [Oxytricha trifallax]	#	no	no
c5558_g1_i1	GO:0005509;	-	S	9.53483	0.0213432	gi|145486778|ref|XP_001429395.1|hypothetical protein [Paramecium tetraurelia strain d4-2] gi|124396487|emb|CAK61997.1| unnamed protein product [Paramecium tetraurelia]	#	no	no		c94519_g1_i1	-	-	S	0.0812636	0.00399877	gi|229595327|ref|XP_001018390.3|conserved hypothetical protein [Tetrahymena thermophila] gi|225566297|gb|EAR98145.3| hypothetical protein TTHERM_00343440 [Tetrahymena thermophila SB210]	#	no	down
c5945_g1_i1	GO:0005509;	-	ZTD	5.61971	0.0067001	gi|471236675|ref|XP_004040150.1|hypothetical protein IMG5_000740 [Ichthyophthirius multifiliis] gi|340509296|gb|EGR34846.1| hypothetical protein IMG5_000740 [Ichthyophthirius multifiliis]	#	no	no
c6531_g1_i1	GO:0005840;GO:0003723;GO:0030529;	K02937	J	16.9568	0.0143653	gi|353678104|sp|P0DJ13.1|RL7_TETTHRecName: Full=60S ribosomal protein L7 [Tetrahymena thermophila] gi|358440107|pdb|4A17|V Chain V, T.Thermophila 60s Ribosomal Subunit In Complex With Initiation Factor 6. This File Contains 5s Rrna, 5.8s Rrna And Proteins Of Molecule 2. gi|358440153|pdb|4A1A|V Chain V, T.Thermophila 60s Ribosomal Subunit In Complex With Initiation Factor 6. This File Contains 5s …	#	no	no
c6901_g1_i1	GO:0005840;GO:0006412;GO:0022627;GO:0003735;	-	J	17.7408	0.0275678	gi|157093187|gb|ABV22248.1|40S ribosomal protein S10 [Karlodinium veneficum]	#	no	no
c6911_g1_i1	GO:0006413;GO:0003743;GO:0003723;	-	J	19.2359	0.00814483	gi|294942198|ref|XP_002783425.1|eukaryotic initiation factor 4f, putative [Perkinsus marinus ATCC 50983] gi|239895880|gb|EER15221.1| eukaryotic initiation factor 4f, putative [Perkinsus marinus ATCC 50983]	#	no	no
c7218_g1_i1	GO:0000166;GO:0003676;	-	A	54.8816	0.000511631	gi|126649223|ref|XP_001388284.1|RNA recognition motif (RRM)-containing protein [Cryptosporidium parvum Iowa II] gi|126117206|gb|EAZ51306.1| RNA recognition motif (RRM)-containing protein [Cryptosporidium parvum Iowa II]	#	down	no
c7555_g1_i2	GO:0006979;GO:0004601;GO:0004602;GO:0055114;GO:0016491;	K00432	O	13.1559	0.0449487	gi|678315729|emb|CDW86682.1|glutathione peroxidase [Stylonychia lemnae]	#	no	no
c8697_g1_i1	GO:0005840;	-	J	14.1192	0.0221227	gi|50787734|emb|CAH04415.1|ribosomal protein L24 [Euplotes vannus]	#	no	no
c9315_g1_i1	-	-	S	4.17125	0.021824	gi|209876512|ref|XP_002139698.1|senescence-associated protein [Cryptosporidium muris RN66] gi|209877222|ref|XP_002140053.1| senescence-associated protein [Cryptosporidium muris RN66] gi|209878618|ref|XP_002140750.1| senescence-associated protein [Cryptosporidium muris RN66] gi|209879163|ref|XP_002141022.1| senescence-associated protein [Cryptosporidium muris RN66] gi|209879690|ref|XP_002141285.1|…	#	no	up
c9465_g1_i1	GO:0005840;GO:0003723;GO:0005622;GO:0006412;GO:0003735;	-	J	34.6926	4.97966e-05	gi|357017173|gb|AET50615.1|hypothetical protein [Eimeria tenella] gi|557137881|emb|CDJ37662.1| Component of cytosolic 80S ribosome and 40S small subunit, related [Eimeria tenella]	#	down	no
c10138_g1_i1	GO:0005509;	-	SZTD	7.18405	0.00542335	gi|118396402|ref|XP_001030541.1|EF hand family protein [Tetrahymena thermophila] gi|89284848|gb|EAR82878.1| dynein 18 kDa light chain, flagellar outer arm protein [Tetrahymena thermophila SB210] gi|95026108|gb|ABF50901.1| dynein light chain 4A [Tetrahymena thermophila]	#	no	no
c11530_g1_i1	-	-	-	19.2156	0.0039575	gi|586741210|gb|EAR92488.2|hypothetical protein TTHERM_00086850 [Tetrahymena thermophila SB210]	#	down	no
c11695_g1_i1	GO:0005840;	-	J	16.9112	0.00560209	gi|403357754|gb|EJY78508.1|hypothetical protein OXYTRI_24334 [Oxytricha trifallax]	#	down	no
c12436_g1_i1	GO:0005856;GO:0005874;GO:0006184;GO:0005200;GO:0005737;GO:0003924;GO:0051258;GO:0000166;GO:0043234;GO:0007017;GO:0005525;	-	Z	30.3125	0.0377414	gi|145537596|ref|XP_001454509.1|hypothetical protein [Paramecium tetraurelia strain d4-2] gi|1460090|emb|CAA67847.1| alpha-tubulin [Paramecium tetraurelia] gi|74829905|emb|CAI38963.1| alpha-tubulin,putative [Paramecium tetraurelia] gi|124422275|emb|CAK87112.1| unnamed protein product [Paramecium tetraurelia]	#	no	no
c13444_g1_i1	-	-	-	6.26762	0.0452496	gi|145484998|ref|XP_001428508.1|hypothetical protein [Paramecium tetraurelia strain d4-2] gi|124395594|emb|CAK61110.1| unnamed protein product [Paramecium tetraurelia]	#	no	no
c14209_g1_i1	GO:0008168;GO:0016740;GO:0034968;GO:0032259;GO:0018024;	-	S	20.1476	0.006527	gi|118364910|ref|XP_001015676.1|hypothetical protein TTHERM_00077350 [Tetrahymena thermophila] gi|89297443|gb|EAR95431.1| MORN repeat protein [Tetrahymena thermophila SB210]	#	no	no
c14333_g1_i1	-	-	S	13.8653	5.50049e-05	gi|678318315|emb|CDW85334.1|UNKNOWN [Stylonychia lemnae]	#	no	up
c14410_g1_i1	GO:0000166;GO:0003676;	-	AR	37.2867	0.000176575	gi|399219025|emb|CCF75912.1|unnamed protein product [Babesia microti strain RI]	#	down	no
c14711_g1_i1	GO:0005509;	-	TR	15.8263	0.041506	gi|145517021|ref|XP_001444399.1|hypothetical protein [Paramecium tetraurelia strain d4-2] gi|124411810|emb|CAK77002.1| unnamed protein product [Paramecium tetraurelia]	#	no	no
c14773_g1_i1	GO:0005840;GO:0003723;GO:0005622;GO:0046872;GO:0030529;GO:0006412;GO:0003735;GO:0019843;	-	J	49.1382	0.00502769	gi|656186773|emb|CDR97171.1|60S ribosomal protein L37e, putative [Babesia bigemina]	#	no	no
c14846_g1_i1	-	-	-	8.01243	0.0375514	gi|586730567|gb|EAS02749.2|hypothetical protein TTHERM_00348390 [Tetrahymena thermophila SB210]	#	no	no
c14877_g1_i1	GO:0005634;	-	D	21.5813	0.00948715	gi|145477559|ref|XP_001424802.1|hypothetical protein [Paramecium tetraurelia strain d4-2] gi|124391869|emb|CAK57404.1| unnamed protein product [Paramecium tetraurelia]	#	down	no
c14882_g1_i1	GO:0005856;GO:0046872;GO:0005509;GO:0005737;	-	ZTD	4.9594	0.0271307	gi|74829724|emb|CAI38925.1|centrin-related-protein,putative [Paramecium tetraurelia]	#	no	no
c15675_g1_i1	GO:0008152;GO:0005524;GO:0005622;GO:0004017;GO:0007264;GO:0000166;GO:0046939;GO:0005525;GO:0016740;	-	RU	4.86176	0.0337978	gi|586745874|gb|EAR87043.2|radial spoke 3 protein [Tetrahymena thermophila SB210]	#	no	no
c15937_g1_i1	GO:0005840;GO:0005622;GO:0006412;GO:0003735;	-	J	13.5077	0.0483612	gi|294944631|ref|XP_002784352.1|40S ribosomal protein S13, putative [Perkinsus marinus ATCC 50983] gi|294950511|ref|XP_002786666.1| 40S ribosomal protein S13, putative [Perkinsus marinus ATCC 50983] gi|239897386|gb|EER16148.1| 40S ribosomal protein S13, putative [Perkinsus marinus ATCC 50983] gi|239900958|gb|EER18462.1| 40S ribosomal protein S13, putative [Perkinsus marinus ATCC 50983]	#	no	no
c15962_g1_i1	-	-	-	8.2759	0.00606291	gi|146165550|ref|XP_001471331.1|hypothetical protein TTHERM_00641119 [Tetrahymena thermophila] gi|146145438|gb|EDK31751.1| RIB43A protein [Tetrahymena thermophila SB210]	#	no	no
c15967_g1_i3	GO:0005840;GO:0042254;GO:0003723;GO:0005730;GO:0030529;	K12845	J	14.7267	0.0301588	gi|294943546|ref|XP_002783905.1|ribosomal protein L7A, putative [Perkinsus marinus ATCC 50983] gi|294947130|ref|XP_002785259.1| ribosomal protein L7A, putative [Perkinsus marinus ATCC 50983] gi|239896748|gb|EER15701.1| ribosomal protein L7A, putative [Perkinsus marinus ATCC 50983] gi|239898982|gb|EER17055.1| ribosomal protein L7A, putative [Perkinsus marinus ATCC 50983]	#	no	no
c16008_g1_i1	GO:0003677;GO:0003682;	-	K	9.44474	0.0282509	gi|118389610|ref|XP_001027888.1|Myb-like DNA-binding domain containing protein [Tetrahymena thermophila] gi|89309658|gb|EAS07646.1| Myb-like DNA-binding domain protein [Tetrahymena thermophila SB210]	#	no	no
c16097_g1_i1	GO:0005509;	K16550	TR	5.48471	0.0496734	gi|145526008|ref|XP_001448815.1|hypothetical protein [Paramecium tetraurelia strain d4-2] gi|124416381|emb|CAK81418.1| unnamed protein product [Paramecium tetraurelia]	#	no	no
c16548_g1_i1	GO:0007018;GO:0008152;GO:0005524;GO:0005858;GO:0003341;GO:0030286;GO:0006200;GO:0003777;GO:0016887;	-	Z	6.30219	0.00439485	gi|586727967|gb|EAR83316.2|dynein heavy chain 1, axonemal protein [Tetrahymena thermophila SB210]	#	no	no
c16554_g1_i1	GO:0046872;GO:0005622;GO:0008270;	-	SR	5.77989	0.0443201	gi|118395330|ref|XP_001030016.1|conserved hypothetical protein [Tetrahymena thermophila] gi|89284301|gb|EAR82353.1| ankyrin repeat protein [Tetrahymena thermophila SB210]	#	no	no
c16940_g1_i1	GO:0008152;GO:0016740;	-	O	33.5033	0.0264263	gi|145487993|ref|XP_001430001.1|hypothetical protein [Paramecium tetraurelia strain d4-2] gi|124397096|emb|CAK62603.1| unnamed protein product [Paramecium tetraurelia]	#	no	no
c16978_g1_i1	GO:0006810;GO:0016020;GO:0055085;GO:0005743;GO:0016021;GO:0005215;	K05863	C	12.6834	0.0332846	gi|22506699|gb|AAM97613.1|AF480923_1ADP/ATP carrier [Euplotes sp.]	#	down	no
c17091_g1_i1	GO:0007018;GO:0008152;GO:0005524;GO:0030286;GO:0000166;GO:0006200;GO:0017111;GO:0003777;GO:0016887;	-	Z	12.125	0.0391041	gi|471220848|ref|XP_004027375.1|hypothetical protein IMG5_184320 [Ichthyophthirius multifiliis] gi|340501225|gb|EGR28030.1| hypothetical protein IMG5_184320 [Ichthyophthirius multifiliis]	#	no	no
c17468_g1_i1	GO:0005840;GO:0030529;GO:0005622;GO:0006412;GO:0003735;	-	J	50.4145	0.0400007	gi|557150382|emb|CDI87473.1|40S ribosomal protein S12, putative [Eimeria praecox]	#	no	no
c18129_g1_i1	GO:0016746;GO:0008152;GO:0004402;GO:0016573;GO:0016740;	-	RB	75.9408	0.00800343	gi|145495202|ref|XP_001433594.1|hypothetical protein [Paramecium tetraurelia strain d4-2] gi|124400713|emb|CAK66197.1| unnamed protein product [Paramecium tetraurelia]	#	no	no
c18882_g1_i1	GO:0016310;GO:0005524;GO:0016301;GO:0006468;GO:0004674;GO:0004672;GO:0000166;GO:0016740;GO:0016772;	K08286	TR	11.6899	0.00487411	gi|145529692|ref|XP_001450629.1|hypothetical protein [Paramecium tetraurelia strain d4-2] gi|124418251|emb|CAK83232.1| unnamed protein product [Paramecium tetraurelia]	#	no	no
c19321_g1_i1	-	-	S	4.9589	0.0220939	gi|118400709|ref|XP_001032676.1|hypothetical protein TTHERM_00529650 [Tetrahymena thermophila] gi|89287020|gb|EAR85013.1| hypothetical protein TTHERM_00529650 [Tetrahymena thermophila SB210]	#	no	no
c19385_g1_i1	GO:0005840;GO:0042254;GO:0030529;GO:0005622;GO:0003735;GO:0006414;	-	J	16.5921	0.0352076	gi|62902641|gb|AAY19280.1|acidic ribosomal P0 protein [Moneuplotes minuta]	#	no	no
c20502_g1_i1	-	-	S	50.2018	0.0123427	gi|471228913|ref|XP_004035323.1|hypothetical protein IMG5_100900 [Ichthyophthirius multifiliis] gi|340505518|gb|EGR31837.1| hypothetical protein IMG5_100900 [Ichthyophthirius multifiliis]	#	down	no
c20776_g1_i1	GO:0016310;GO:0008168;GO:0016301;GO:0034968;GO:0008855;GO:0016787;GO:0000738;GO:0016740;GO:0032259;GO:0018024;	-	S	49.1382	0.00101719	gi|118366145|ref|XP_001016291.1|Viral A-type inclusion protein repeat containing protein [Tetrahymena thermophila] gi|89298058|gb|EAR96046.1| hypothetical protein TTHERM_00127110 [Tetrahymena thermophila SB210]	#	no	no
c20916_g1_i1	GO:0005875;GO:0007017;	K10418	Z	152.201	2.00133e-06	gi|403338426|gb|EJY68452.1|hypothetical protein OXYTRI_10934 [Oxytricha trifallax] gi|403339706|gb|EJY69116.1| hypothetical protein OXYTRI_10265 [Oxytricha trifallax]	#	down	no
c20949_g1_i1	GO:0005840;GO:0030529;GO:0005622;GO:0006412;GO:0003735;	K02925	J	16.1219	0.00811328	gi|678334143|emb|CDW77203.1|60s ribosomal protein l3 [Stylonychia lemnae]	#	down	no
c21189_g1_i1	GO:0005840;GO:0030529;GO:0005622;GO:0006412;GO:0003735;	K02877	J	77.8553	0.00713179	gi|71026410|ref|XP_762879.1|60S ribosomal protein L15 [Theileria parva strain Muguga] gi|68349831|gb|EAN30596.1| 60S ribosomal protein L15, putative [Theileria parva]	#	no	no
c21260_g1_i1	GO:0008168;GO:0016740;GO:0034968;GO:0032259;GO:0018024;	-	S	16.1766	0.000869875	gi|145539089|ref|XP_001455239.1|hypothetical protein [Paramecium tetraurelia strain d4-2] gi|124423038|emb|CAK87842.1| unnamed protein product [Paramecium tetraurelia]	#	down	no
c21266_g1_i1	GO:0005840;GO:0003723;GO:0015934;GO:0005622;GO:0005737;GO:0030529;GO:0006412;GO:0003735;GO:0019843;	-	J	28.5576	0.00667665	gi|678310545|emb|CDW89314.1|60s ribosomal protein l8 [Stylonychia lemnae]	#	down	no
c21317_g2_i1	GO:0008233;GO:0008234;GO:0016787;GO:0006508;	-	O	28.9298	0.0151447	gi|678343329|emb|CDW72502.1|cathepsin b [Stylonychia lemnae]	#	down	no
c21490_g1_i1	GO:0031177;GO:0008152;GO:0003824;GO:0055114;GO:0008270;GO:0016747;GO:0009536;GO:0016740;GO:0009507;GO:0016491;	-	I	13.9544	0.0268157	gi|198444898|gb|ACH88363.1|nonribosomal peptide synthetase/polyketide synthase hybrid [Karenia brevis]	#	no	up
c21833_g1_i1	GO:0016829;GO:0008152;GO:0043817;	-	-	28.1701	0.00106329	gi|471235683|ref|XP_004039726.1|IQ calmodulin-binding motif family protein, putative [Ichthyophthirius multifiliis] gi|340508791|gb|EGR34422.1| IQ calmodulin-binding motif family protein, putative [Ichthyophthirius multifiliis]	#	no	no
c21900_g1_i1	GO:0008152;GO:0005524;GO:0004828;GO:0016874;GO:0016787;GO:0000166;GO:0008568;GO:0006200;GO:0017111;	-	OR	6.00802	0.0309226	gi|471227679|ref|XP_004034747.1|iq motif aaa domain protein [Ichthyophthirius multifiliis] gi|340504854|gb|EGR31261.1| iq motif aaa domain protein [Ichthyophthirius multifiliis]	#	no	no
c22001_g1_i1	GO:0016020;GO:0051537;GO:0008121;GO:0016679;GO:0051536;GO:0055114;GO:0046872;GO:1902600;GO:0070469;GO:0005739;GO:0016491;	-	C	37.0132	0.009004	gi|294887022|ref|XP_002771958.1|ubiquinol-cytochrome c reductase, putative [Perkinsus marinus ATCC 50983] gi|239875783|gb|EER03774.1| ubiquinol-cytochrome c reductase, putative [Perkinsus marinus ATCC 50983]	#	no	no
c22068_g1_i1	GO:0000166;GO:0006184;GO:0003746;GO:0005525;GO:0006414;GO:0003924;	-	J	59.8045	0.000140978	gi|480312464|gb|AGJ81126.1|elongation factor 2 [Euplotes octocarinatus]	#	down	no
c22079_g1_i1	GO:0007018;GO:0008152;GO:0005524;GO:0030286;GO:0000166;GO:0006200;GO:0017111;GO:0003777;GO:0016887;	-	Z	19.2245	0.00557404	gi|678334291|emb|CDW77130.1|dynein heavy chain family protein [Stylonychia lemnae]	#	no	no
c22091_g2_i1	GO:0000166;GO:0006184;GO:0003746;GO:0006414;GO:0005525;GO:0003924;	K03234	J	13.2122	0.00158604	gi|403366935|gb|EJY83276.1|hypothetical protein OXYTRI_19103 [Oxytricha trifallax]	#	no	no
c22115_g1_i1	GO:0005840;GO:0003723;GO:0030529;GO:0006412;GO:0003735;GO:0015935;	-	J	37.0132	0.0179755	gi|678332197|emb|CDW78219.1|40s ribosomal protein s2 [Stylonychia lemnae]	#	down	no
c22459_g1_i2	GO:0005840;GO:0005622;GO:0006412;GO:0003735;	-	J	119.974	0.0133893	gi|157093623|gb|ABV22466.1|ribosomal protein S30 [Oxyrrhis marina]	#	no	no
c22858_g2_i1	-	-	-	7.39893	0.0171256	gi|118360723|ref|XP_001013593.1|hypothetical protein TTHERM_00884620 [Tetrahymena thermophila] gi|89295360|gb|EAR93348.1| hypothetical protein TTHERM_00884620 [Tetrahymena thermophila SB210]	#	no	no
c22902_g1_i1	GO:0005840;GO:0005622;GO:0006412;GO:0003735;	-	J	54.2434	0.0311631	gi|399216357|emb|CCF73045.1|unnamed protein product [Babesia microti strain RI]	#	no	up
c22908_g1_i1	GO:0008234;GO:0006508;	-	O	27.2281	0.0194125	gi|294952897|ref|XP_002787504.1|cathepsin L, putative [Perkinsus marinus ATCC 50983] gi|294952899|ref|XP_002787505.1| cathepsin L, putative [Perkinsus marinus ATCC 50983] gi|239902506|gb|EER19300.1| cathepsin L, putative [Perkinsus marinus ATCC 50983] gi|239902507|gb|EER19301.1| cathepsin L, putative [Perkinsus marinus ATCC 50983]	#	down	no
c22971_g1_i1	GO:0007018;GO:0005524;GO:0008152;GO:0030286;GO:0000166;GO:0003777;GO:0006200;GO:0017111;GO:0016887;	-	Z	22.5482	0.0137829	gi|145515072|ref|XP_001443441.1|hypothetical protein [Paramecium tetraurelia strain d4-2] gi|124410819|emb|CAK76044.1| unnamed protein product [Paramecium tetraurelia]	#	no	no
c22985_g1_i1	GO:0000166;GO:0006184;GO:0003746;GO:0005525;GO:0006414;GO:0005737;GO:0003924;	-	J	12.4795	0.0275148	gi|331686198|gb|AED86981.1|elongation factor-1 [Sterkiella nova]	#	no	no
c23224_g1_i1	GO:0016020;GO:0016021;	-	R	17.2941	0.00500859	gi|586745482|gb|EAR87523.2|plasma-membrane choline transporter [Tetrahymena thermophila SB210]	#	no	no
c23271_g1_i1	GO:0005840;GO:0030529;GO:0006412;GO:0003735;	-	J	65.3474	0.000379568	gi|145527244|ref|XP_001449422.1|hypothetical protein [Paramecium tetraurelia strain d4-2] gi|124417010|emb|CAK82025.1| unnamed protein product [Paramecium tetraurelia]	#	no	no
c23543_g1_i2	GO:0005840;GO:0030529;GO:0005622;GO:0006412;GO:0022627;GO:0003735;GO:0005737;	-	J	75.9408	0.00800343	gi|209877955|ref|XP_002140419.1|40S ribosomal protein S3a [Cryptosporidium muris RN66] gi|209556025|gb|EEA06070.1| 40S ribosomal protein S3a, putative [Cryptosporidium muris RN66]	#	no	up
c23737_g1_i1	GO:0009055;GO:0016020;GO:0020037;GO:0004129;GO:0005506;GO:0055114;GO:0009060;GO:0006119;GO:0046872;GO:1902600;GO:0016021;GO:0005743;GO:0005739;GO:0070469;GO:0016491;	-	C	14.2218	0.000956867	gi|333796920|gb|AEF98125.1|cytochrome c oxidase subunit I [Lingulodinium polyedrum]	#	no	no
c24021_g1_i1	GO:0005509;	-	S	10.4426	0.00269383	gi|145545788|ref|XP_001458578.1|hypothetical protein [Paramecium tetraurelia strain d4-2] gi|124426398|emb|CAK91181.1| unnamed protein product [Paramecium tetraurelia]	#	no	no
c24072_g1_i1	GO:0016021;	-	-	4.47787	0.0212124	gi|145495127|ref|XP_001433557.1|hypothetical protein [Paramecium tetraurelia strain d4-2] gi|145528530|ref|XP_001450059.1| hypothetical protein [Paramecium tetraurelia strain d4-2] gi|124400675|emb|CAK66160.1| unnamed protein product [Paramecium tetraurelia] gi|124417659|emb|CAK82662.1| unnamed protein product [Paramecium tetraurelia]	#	no	no
c24110_g1_i1	-	-	-	10.4384	0.0218493	gi|118363372|ref|XP_001014665.1|hypothetical protein TTHERM_00046700 [Tetrahymena thermophila] gi|89296678|gb|EAR94666.1| hypothetical protein TTHERM_00046700 [Tetrahymena thermophila SB210]	#	no	no
c24219_g1_i1	GO:0007018;GO:0005524;GO:0008152;GO:0005858;GO:0001539;GO:0030286;GO:0000166;GO:0017111;GO:0003777;GO:0006200;GO:0016887;	-	Z	5.0149	0.0412619	gi|145551027|ref|XP_001461191.1|hypothetical protein [Paramecium tetraurelia strain d4-2] gi|124429024|emb|CAK93818.1| unnamed protein product [Paramecium tetraurelia]	#	no	no
c24452_g1_i1	GO:0006184;GO:0003746;GO:0006414;GO:0005737;GO:0003924;GO:0000166;GO:0006412;GO:0005525;	-	J	16.7812	0.000387571	gi|399218014|emb|CCF74901.1|unnamed protein product [Babesia microti strain RI]	#	down	no
c24465_g1_i1	GO:0005509;	-	ZR	58.7105	0.00195901	gi|678326584|emb|CDW81106.1|c2 domain containing protein [Stylonychia lemnae]	#	no	no
c24524_g1_i1	-	-	S	4.68542	0.0389649	gi|586726306|gb|EAS05517.2|hypothetical protein TTHERM_01220370 [Tetrahymena thermophila SB210]	#	no	no
c24690_g1_i1	GO:0005840;GO:0005622;GO:0006412;GO:0003735;	-	J	16.6985	0.022474	gi|557232674|emb|CDJ69379.1|40S ribosomal protein S19, putative [Eimeria necatrix]	#	no	no
c24775_g1_i1	GO:0003677;GO:0005634;GO:0046982;GO:0006334;GO:0005694;GO:0000786;	-	B	21.6974	0.0121388	gi|156086398|ref|XP_001610608.1|histone H2B.1 [Babesia bovis T2Bo] gi|154797861|gb|EDO07040.1| histone H2B.1, putative [Babesia bovis] gi|527101055|dbj|BAN65585.1| histone H2B.1, putative [Babesia bovis] gi|527102058|dbj|BAN65934.1| histone H2B.1, putative [Babesia bovis] gi|656187289|emb|CDR97642.1| histone H2B.1, putative [Babesia bigemina]	#	down	no
c24829_g1_i1	-	-	S	60.3059	0.00168315	gi|145492140|ref|XP_001432068.1|hypothetical protein [Paramecium tetraurelia strain d4-2] gi|124399177|emb|CAK64671.1| unnamed protein product [Paramecium tetraurelia]	#	down	no
c24908_g1_i1	GO:0005840;GO:0030529;GO:0006412;GO:0003735;GO:0005737;	K02930	J	30.2061	0.0125981	gi|678337330|emb|CDW75533.1|60s ribosomal protein l4 [Stylonychia lemnae]	#	no	no
c24915_g1_i3	GO:0006397;GO:0005634;GO:0003723;GO:0000166;GO:0003676;	-	A	26.6203	0.00148243	gi|294946321|ref|XP_002785022.1|polypyrimidine tract binding protein, putative [Perkinsus marinus ATCC 50983] gi|239898406|gb|EER16818.1| polypyrimidine tract binding protein, putative [Perkinsus marinus ATCC 50983]	#	no	no
c24982_g2_i1	GO:0003677;GO:0005634;GO:0046982;GO:0006334;GO:0005694;GO:0000786;	K11252	B	16.4645	0.0361837	gi|20138112|sp|O97484.1|H2B_EUPCRRecName: Full=Histone H2B [Moneuplotes crassus] gi|2149886|gb|AAC47753.1| histone H2B [Moneuplotes crassus] gi|2149888|gb|AAC47754.1| histone H2B [Moneuplotes crassus]	#	no	no
c25121_g1_i1	GO:0004143;GO:0003944;GO:0016310;GO:0008152;GO:0016787;GO:0016740;	-	OU	9.56137	0.00209041	gi|471228713|ref|XP_004035228.1|zinc finger lsd1 subclass family protein, putative [Ichthyophthirius multifiliis] gi|340505413|gb|EGR31742.1| zinc finger lsd1 subclass family protein, putative [Ichthyophthirius multifiliis]	#	no	no
c25147_g1_i1	GO:0005509;	-	ZTD	7.61463	0.019666	gi|145518143|ref|XP_001444949.1|hypothetical protein [Paramecium tetraurelia strain d4-2] gi|124412382|emb|CAK77552.1| unnamed protein product [Paramecium tetraurelia]	#	no	no
c25249_g2_i1	GO:0005840;GO:0030529;GO:0000166;GO:0005622;GO:0006412;GO:0003735;	-	J	39.5658	0.00345412	gi|255965629|gb|ACU45117.1|40s ribosomal protein s24e [Pfiesteria piscicida]	#	no	no
c25328_g1_i1	GO:0000166;GO:0006184;GO:0003746;GO:0006414;GO:0005525;GO:0003924;	-	J	75.3026	0.00831843	gi|294934611|ref|XP_002781165.1|conserved hypothetical protein [Perkinsus marinus ATCC 50983] gi|239891475|gb|EER12960.1| conserved hypothetical protein [Perkinsus marinus ATCC 50983]	#	no	no
c25472_g1_i1	-	K03364	DR	11.5769	0.000248396	gi|471223538|ref|XP_004030545.1|hypothetical protein IMG5_158590 [Ichthyophthirius multifiliis] gi|340502638|gb|EGR29309.1| hypothetical protein IMG5_158590 [Ichthyophthirius multifiliis]	#	down	no
c25503_g1_i1	GO:0005634;GO:0005737;	-	O	29.3553	0.0237892	gi|302393782|sp|P23324.2|UBIQP_EUPEURecName: Full=Polyubiquitin; Contains: RecName: Full=Ubiquitin; Flags: Precursor [Euplotes eurystomus] gi|159038|gb|AAA62225.1| ubiquitin [Euplotes eurystomus]	#	no	no
c25594_g1_i2	GO:0005840;GO:0005622;GO:0006412;GO:0003735;	-	J	52.648	0.00353585	gi|50787642|emb|CAH04401.1|hypothetical protein [Euplotes vannus]	#	down	no
c25720_g1_i1	GO:0005840;	-	J	28.5895	0.00317547	gi|401407895|ref|XP_003883396.1|hypothetical protein NCLIV_031510 [Neospora caninum Liverpool] gi|325117813|emb|CBZ53364.1| hypothetical protein NCLIV_031510 [Neospora caninum Liverpool]	#	down	no
c25744_g1_i1	GO:0005840;GO:0003723;GO:0005622;GO:0006412;GO:0003735;GO:0015935;	-	J	126.993	0.000473578	gi|399218989|emb|CCF75876.1|unnamed protein product [Babesia microti strain RI]	#	no	no
c25751_g2_i2	GO:0005840;GO:0030529;GO:0006412;GO:0003735;	-	J	72.75	0.00971555	gi|357016855|gb|AET50456.1|hypothetical protein [Eimeria tenella]	#	down	no
c25861_g1_i1	-	-	-	6.73727	0.0304747	gi|145550487|ref|XP_001460922.1|hypothetical protein [Paramecium tetraurelia strain d4-2] gi|124428753|emb|CAK93525.1| unnamed protein product [Paramecium tetraurelia]	#	no	no
c25896_g1_i1	GO:0007018;GO:0008152;GO:0005524;GO:0030286;GO:0000166;GO:0006200;GO:0017111;GO:0003777;GO:0016887;	K10408	Z	4.34708	0.0128963	gi|625090|gb|AAA61680.1|outer arm dynein beta heavy chain [Paramecium tetraurelia] gi|1588498|prf||2208428A dynein:SUBUNIT=heavy chain	#	no	no
c25912_g1_i1	GO:0016020;GO:0008152;GO:0005524;GO:0019829;GO:0006812;GO:0006754;GO:1902600;GO:0046872;GO:0016787;GO:0000166;GO:0006200;GO:0016021;GO:0008553;GO:0016887;	-	P	47.2237	0.0493554	gi|577027758|gb|AHH80641.1|P-type proton ATPase, partial [Durinskia baltica]	#	down	no
c25971_g1_i1	GO:0005856;GO:0005929;GO:0036064;GO:0051297;GO:0042995;GO:0030030;GO:0005737;	K16482	R	4.29718	0.0487342	gi|118394837|ref|XP_001029778.1|hypothetical protein TTHERM_01308010 [Tetrahymena thermophila] gi|121965516|sp|Q229Z6.1|POC1_TETTS RecName: Full=POC1 centriolar protein homolog [Tetrahymena thermophila SB210] gi|89284046|gb|EAR82115.1| POC1 centriolar-like protein [Tetrahymena thermophila SB210]	#	no	no
c26152_g1_i1	GO:0006184;GO:0003746;GO:0005622;GO:0006414;GO:0003924;GO:0006413;GO:0003743;GO:0000166;GO:0005525;	K02519	J	19.9424	0.0304575	gi|118360497|ref|XP_001013482.1|Elongation factor Tu GTP binding domain containing protein [Tetrahymena thermophila]	#	no	no
c26242_g1_i4	-	-	-	15.6161	0.0125242	gi|146184222|ref|XP_001028023.2|hypothetical protein TTHERM_00525130 [Tetrahymena thermophila] gi|146143307|gb|EAS07781.2| hypothetical protein TTHERM_00525130 [Tetrahymena thermophila SB210]	#	no	no
c26364_g1_i2	GO:0005840;GO:0003723;GO:0015934;GO:0022625;GO:0006412;GO:0003735;	-	J	56.1579	0.0275352	gi|574965567|gb|ETW28786.1|60S ribosomal protein L10a [Plasmodium falciparum FCH/4]	#	no	no
c26465_g1_i1	GO:0009055;GO:0020037;GO:0005506;	-	C	15.236	0.0162	gi|510904616|ref|XP_004830852.1|cytochrome C1 precursor, putative [Babesia equi] gi|429329427|gb|AFZ81186.1| cytochrome C1 precursor, putative [Babesia equi strain WA]	#	no	no
c26566_g1_i1	GO:0003677;GO:0005634;GO:0046982;GO:0006334;GO:0005694;GO:0000786;	K11251	B	31.4825	0.0104988	gi|403344943|gb|EJY71828.1|Histone H2A [Oxytricha trifallax]	#	no	no
c26615_g1_i1	GO:0005840;GO:0003723;GO:0005622;GO:0006412;GO:0003735;	-	J	18.9852	0.0363219	gi|697893879|ref|XP_009692178.1|40S ribosomal protein S4 [Theileria orientalis strain Shintoku] gi|403223747|dbj|BAM41877.1| 40S ribosomal protein S4 [Theileria orientalis strain Shintoku]	#	no	up
c26680_g1_i1	GO:0005840;GO:0030529;GO:0005622;GO:0006412;GO:0022627;GO:0003735;	-	J	74.3454	0.000471106	gi|157093635|gb|ABV22472.1|40S ribosomal protein S21 [Oxyrrhis marina]	#	no	no
c26787_g1_i1	GO:0005840;GO:0005622;GO:0006412;GO:0003735;	K02908	J	72.75	0.000183832	gi|678312121|emb|CDW88519.1|60s ribosomal protein l30 [Stylonychia lemnae]	#	no	no
c26796_g1_i1	GO:0008152;GO:0008483;GO:0003824;GO:0016740;GO:0030170;	-	E	34.1414	0.024625	gi|294944085|ref|XP_002784079.1|ornithine aminotransferase, putative [Perkinsus marinus ATCC 50983] gi|239897113|gb|EER15875.1| ornithine aminotransferase, putative [Perkinsus marinus ATCC 50983]	#	no	no
c26801_g1_i1	GO:0051726;GO:0000079;GO:0019901;	-	D	19.6442	1.36614e-05	gi|145539910|ref|XP_001455645.1|hypothetical protein [Paramecium tetraurelia strain d4-2] gi|124423453|emb|CAK88248.1| unnamed protein product [Paramecium tetraurelia]	#	no	up
c26809_g2_i1	GO:0005840;GO:0030529;GO:0005622;GO:0006412;GO:0003735;	K02925	J	25.5754	0.000223824	gi|557124766|emb|CDI77864.1|60S ribosomal protein L3, putative [Eimeria acervulina]	#	no	no
c26955_g1_i1	GO:0016020;GO:0055085;GO:0008152;GO:0004427;GO:0015992;GO:0009678;	-	C	20.9316	0.0141875	gi|294940561|ref|XP_002782815.1|H+-translocating inorganic pyrophosphatase TVP1, putative [Perkinsus marinus ATCC 50983] gi|239894853|gb|EER14611.1| H+-translocating inorganic pyrophosphatase TVP1, putative [Perkinsus marinus ATCC 50983]	#	down	no
c26980_g1_i1	GO:0005840;GO:0003723;GO:0015934;GO:0030529;GO:0022625;GO:0006412;GO:0003735;	-	J	24.1157	0.000935179	gi|608695823|gb|EZG87269.1|60S ribosomal protein L10a [Gregarina niphandrodes]	#	no	no
c27052_g1_i1	GO:0005509;	-	R	4.16001	0.035737	gi|586725876|gb|EAS05799.2|WD-40 protein, putative [Tetrahymena thermophila SB210]	#	no	no
c27090_g1_i1	GO:0005840;GO:0005622;GO:0006412;GO:0003735;	-	J	17.5493	0.0474203	gi|317134957|gb|ADV03041.1|ribosomal protein S7 [Amphidinium carterae]	#	no	no
c27136_g1_i1	GO:0004180;GO:0004185;GO:0006508;	-	E	25.9518	0.0234336	gi|678316357|emb|CDW86360.1|serine carboxypeptidase family protein [Stylonychia lemnae]	#	no	no
c27145_g1_i1	-	-	R	68.9211	0.000760595	gi|678321240|emb|CDW83833.1|UNKNOWN [Stylonychia lemnae]	#	no	no
c27229_g1_i1	GO:0003677;GO:0005634;GO:0046982;GO:0006334;GO:0005694;GO:0000786;	-	B	142.309	0.000222469	gi|1762791|gb|AAB39569.1|developmental-specific histone H3 protein, partial [Moneuplotes crassus]	#	no	no
c27274_g1_i1	GO:0005840;GO:0006412;GO:0003735;GO:0015935;	-	J	22.7914	0.00349616	gi|67601021|ref|XP_666370.1|ribosomal protein S20 [Cryptosporidium hominis TU502]	#	no	no
c27278_g1_i1	GO:0003723;	-	J	125.079	0.000521942	gi|401406880|ref|XP_003882889.1|hypothetical protein NCLIV_026460 [Neospora caninum Liverpool] gi|325117305|emb|CBZ52857.1| hypothetical protein NCLIV_026460 [Neospora caninum Liverpool]	#	down	no
c27298_g1_i1	GO:0007018;GO:0008152;GO:0005524;GO:0005858;GO:0003341;GO:0030286;GO:0006200;GO:0003777;GO:0016887;	K10408	Z	4.98507	0.00865608	gi|118397291|ref|XP_001030979.1|Dynein heavy chain family protein [Tetrahymena thermophila]	#	no	no
c27400_g1_i1	-	-	-	6.0451	0.0203465	gi|145525964|ref|XP_001448793.1|hypothetical protein [Paramecium tetraurelia strain d4-2] gi|124416359|emb|CAK81396.1| unnamed protein product [Paramecium tetraurelia]	#	no	no
c27405_g1_i1	GO:0003677;GO:0005634;GO:0046982;GO:0006334;GO:0005694;GO:0000786;	-	B	57.8596	0.00648324	gi|294872079|ref|XP_002766149.1|histone H4, putative [Perkinsus marinus ATCC 50983] gi|239866791|gb|EEQ98866.1| histone H4, putative [Perkinsus marinus ATCC 50983]	#	no	no
c27572_g1_i1	GO:0016310;GO:0005524;GO:0016301;GO:0006468;GO:0004674;GO:0004672;GO:0000166;GO:0016740;GO:0016772;	-	T	5.7966	0.0288285	gi|586740022|gb|EAR86370.3|Serine/Threonine kinase domain protein [Tetrahymena thermophila SB210]	#	no	no
c27595_g1_i1	GO:0006807;GO:0004356;GO:0005524;GO:0000166;GO:0006542;GO:0003824;GO:0016874;	-	E	37.864	0.00433824	gi|190683036|gb|ACE81814.1|glutamine synthetase [Oxyrrhis marina]	#	down	no
c27864_g1_i1	GO:0005840;GO:0030529;GO:0005622;GO:0006412;GO:0003735;	-	J	52.4991	1.07607e-05	gi|386876880|gb|AFJ45049.1|ribosomal protein S8, partial [Theileria sinensis] gi|386876882|gb|AFJ45050.1| ribosomal protein S8, partial [Theileria sinensis] gi|386876890|gb|AFJ45054.1| ribosomal protein S8, partial [Theileria sinensis]	#	down	no
c27896_g1_i1	GO:0016020;GO:0016021;	-	JE	8.47608	0.000612499	gi|403373068|gb|EJY86447.1|Sodiumcoupled neutral amino acid transporter putativ [Oxytricha trifallax]	#	down	no
c27939_g1_i1	-	-	-	7.88581	0.0185704	gi|145481113|ref|XP_001426579.1|hypothetical protein [Paramecium tetraurelia strain d4-2] gi|124393655|emb|CAK59181.1| unnamed protein product [Paramecium tetraurelia]	#	no	up
c27980_g1_i2	GO:0006184;GO:0005525;GO:0003924;	-	R	14.6351	0.0222817	gi|145524371|ref|XP_001448013.1|hypothetical protein [Paramecium tetraurelia strain d4-2] gi|124415546|emb|CAK80616.1| unnamed protein product [Paramecium tetraurelia]	#	no	no
c27983_g1_i1	GO:0005509;	-	ST	6.86859	0.0201276	gi|118361816|ref|XP_001014136.1|EF hand family protein [Tetrahymena thermophila] gi|89295903|gb|EAR93891.1| EF-hand pair protein [Tetrahymena thermophila SB210]	#	no	no
c28029_g1_i1	GO:0016310;GO:0005524;GO:0016301;GO:0004672;GO:0006468;GO:0016772;	-	T	4.61371	0.0423991	gi|145481849|ref|XP_001426947.1|hypothetical protein [Paramecium tetraurelia strain d4-2] gi|124394025|emb|CAK59549.1| unnamed protein product [Paramecium tetraurelia]	#	no	no
c28053_g1_i1	GO:0008233;GO:0070084;GO:0005737;GO:0070006;GO:0008235;GO:0046872;GO:0004177;GO:0016787;GO:0006508;GO:0022626;	-	J	13.254	0.0438324	gi|471229007|ref|XP_004035369.1|methionine aminopeptidase 1, putative [Ichthyophthirius multifiliis] gi|340505566|gb|EGR31883.1| methionine aminopeptidase 1, putative [Ichthyophthirius multifiliis]	#	no	no
c28247_g1_i1	GO:0016020;GO:0003677;GO:0006486;GO:0003682;GO:0008378;	K09522	OJ	84.875	0.00470299	gi|294880134|ref|XP_002768901.1|hypothetical protein Pmar_PMAR002613 [Perkinsus marinus ATCC 50983] gi|239871899|gb|EER01619.1| hypothetical protein Pmar_PMAR002613 [Perkinsus marinus ATCC 50983]	#	down	no
c28329_g1_i1	GO:0003677;GO:0003682;	-	K	11.0227	0.0289523	gi|145550012|ref|XP_001460685.1|hypothetical protein [Paramecium tetraurelia strain d4-2] gi|124428515|emb|CAK93288.1| unnamed protein product [Paramecium tetraurelia]	#	no	no
c28332_g1_i1	GO:0005840;GO:0030529;GO:0005622;GO:0006412;GO:0003735;	-	J	100.829	0.00189425	gi|449102246|gb|AGE89256.1|ribosomal protein L36e [Cryptocaryon irritans]	#	no	no
c28381_g1_i1	GO:0016310;GO:0005524;GO:0006094;GO:0016301;GO:0004611;GO:0016829;GO:0004612;GO:0017076;	K01610	C	30.9507	0.0351291	gi|401402010|ref|XP_003881148.1|phosphoenolpyruvate carboxykinase (ATP), related [Neospora caninum Liverpool] gi|325115560|emb|CBZ51115.1| phosphoenolpyruvate carboxykinase (ATP), related [Neospora caninum Liverpool]	#	no	no
c28403_g1_i1	GO:0008233;GO:0008234;GO:0016787;GO:0006508;	-	O	26.4197	0.00478473	gi|678318855|emb|CDW85050.1|cathepsin b [Stylonychia lemnae]	#	down	no
c28452_g1_i1	GO:0009055;GO:0020037;GO:0005506;	-	C	52.9671	0.033857	gi|399215828|emb|CCF72516.1|unnamed protein product [Babesia microti strain RI]	#	no	no
c28513_g1_i1	-	-	S	19.7829	0.0011106	gi|118359391|ref|XP_001012935.1|conserved hypothetical protein [Tetrahymena thermophila] gi|89294702|gb|EAR92690.1| hypothetical protein TTHERM_00320360 [Tetrahymena thermophila SB210]	#	no	no
c28543_g1_i2	-	-	S	8.25488	0.012741	gi|145545444|ref|XP_001458406.1|hypothetical protein [Paramecium tetraurelia strain d4-2] gi|124426226|emb|CAK91009.1| unnamed protein product [Paramecium tetraurelia]	#	down	no
c28558_g1_i1	GO:0046872;GO:0004222;GO:0006508;GO:0003824;	-	O	91.8947	0.0362035	gi|457869870|ref|XP_004221856.1|organelle processing peptidase, partial [Plasmodium cynomolgi strain B] gi|389583173|dbj|GAB65909.1| organelle processing peptidase, partial [Plasmodium cynomolgi strain B]	#	no	no
c28579_g1_i1	GO:0003677;GO:0005634;GO:0046982;GO:0006334;GO:0005694;GO:0000786;	-	B	28.0789	0.0018682	gi|66359884|ref|XP_627120.1|histone H2A [Cryptosporidium parvum Iowa II] gi|67614375|ref|XP_667367.1| histone h2a [Cryptosporidium hominis TU502] gi|46228544|gb|EAK89414.1| histone H2A [Cryptosporidium parvum Iowa II]	#	no	no
c28618_g1_i1	GO:0005840;GO:0005622;GO:0006412;GO:0003735;	-	J	38.2895	0.000579158	gi|403368784|gb|EJY84233.1|Ribosomal protein S15P/S13E [Oxytricha trifallax]	#	down	no
c28654_g1_i1	GO:0008270;	-	-	9.1219	0.0254778	gi|118385929|ref|XP_001026087.1|Zinc finger, Ran binding protein [Tetrahymena thermophila] gi|89307854|gb|EAS05842.1| zinc finger, Ran-binding protein [Tetrahymena thermophila SB210]	#	no	no
c28717_g1_i1	GO:0016020;GO:0016021;GO:0055114;GO:0016491;	-	QPU	44.0329	0.00850314	gi|586738822|gb|EWS74543.1|ferric reductase-like transmembrane component family protein [Tetrahymena thermophila SB210]	#	no	no
c28803_g1_i1	-	-	S	4.38633	0.0480424	gi|471218658|ref|XP_004023867.1|hypothetical protein IMG5_203820 [Ichthyophthirius multifiliis] gi|340500080|gb|EGR26983.1| hypothetical protein IMG5_203820 [Ichthyophthirius multifiliis]	#	no	no
c28814_g1_i2	GO:0005840;GO:0005622;GO:0006412;GO:0003735;	-	J	22.6836	0.000832229	gi|66357300|ref|XP_625828.1|60S ribosomal protein L31 [Cryptosporidium parvum Iowa II] gi|46226988|gb|EAK87954.1| 60S ribosomal protein L31 [Cryptosporidium parvum Iowa II]	#	no	no
c28819_g2_i1	GO:0005840;GO:0030529;GO:0005622;GO:0006412;GO:0003735;	K02923	J	39.9912	0.00326448	gi|57648678|gb|AAW55921.1|ribosomal protein L38 [Perkinsus olseni] gi|82706220|gb|ABB89494.1| ribosomal protein L38 [Sparus aurata]	#	no	no
c28838_g1_i1	GO:0016020;GO:0055085;GO:0008152;GO:0016787;GO:0004427;GO:0015992;GO:0009678;	-	C	112.316	0.0174728	gi|471224888|ref|XP_004031183.1|inorganic h+ pyrophosphatase, putative [Ichthyophthirius multifiliis] gi|340503350|gb|EGR29947.1| inorganic h+ pyrophosphatase, putative [Ichthyophthirius multifiliis]	#	no	no
c28869_g1_i1	GO:0005840;GO:0030529;GO:0005622;GO:0006412;GO:0003735;	K02934	J	23.6757	0.000880023	gi|557116538|emb|CDI84521.1|60S ribosomal protein L6, putative [Eimeria acervulina]	#	down	no
c29077_g1_i1	GO:0019752;GO:0016829;GO:0008152;GO:0003824;GO:0004451;	-	C	15.3158	0.0185481	gi|294951403|ref|XP_002786963.1|Isocitrate lyase, putative [Perkinsus marinus ATCC 50983] gi|239901553|gb|EER18759.1| Isocitrate lyase, putative [Perkinsus marinus ATCC 50983]	#	no	no
c29087_g1_i1	GO:0005840;GO:0030529;GO:0005622;GO:0006412;GO:0003735;	K02951	J	102.743	4.87055e-05	gi|403369961|gb|EJY84838.1|40S ribosomal protein S12 [Oxytricha trifallax]	#	no	no
c29124_g1_i1	-	-	S	12.6834	0.00683966	gi|74830706|emb|CAI39098.1|centrin-binding protein, putative [Paramecium tetraurelia]	#	no	no
c29371_g1_i2	GO:0005524;GO:0005509;GO:0006200;GO:0008026;GO:0003676;	-	ZTD	13.5077	0.0483612	gi|678342845|emb|CDW72743.1|centrin [Stylonychia lemnae]	#	no	no
c29420_g2_i3	GO:0005840;GO:0030529;GO:0005622;GO:0006412;GO:0003735;	-	J	169.75	0.00260241	gi|401413214|ref|XP_003886054.1|Ribosomal protein L37a, related [Neospora caninum Liverpool] gi|325120474|emb|CBZ56028.1| Ribosomal protein L37a, related [Neospora caninum Liverpool]	#	no	no
c29445_g1_i1	-	-	-	8.10836	0.0117406	gi|118345521|ref|XP_976591.1|hypothetical protein TTHERM_01013320 [Tetrahymena thermophila]	#	no	no
c29449_g3_i1	GO:0005840;GO:0030529;GO:0006412;GO:0003735;	-	J	42.1184	0.000312623	gi|697891117|ref|XP_009690800.1|60S ribosomal protein L18 [Theileria orientalis strain Shintoku] gi|403222367|dbj|BAM40499.1| 60S ribosomal protein L18 [Theileria orientalis strain Shintoku]	#	no	no
c29469_g2_i3	GO:0005840;GO:0030529;GO:0006412;GO:0003735;	-	J	25.4512	0.000987804	gi|401398957|ref|XP_003880438.1|hypothetical protein NCLIV_008730 [Neospora caninum Liverpool] gi|325114848|emb|CBZ50404.1| hypothetical protein NCLIV_008730 [Neospora caninum Liverpool]	#	no	no
c29483_g1_i2	GO:0005840;GO:0030529;GO:0005622;GO:0006412;GO:0003735;	-	J	44.9901	0.00769591	gi|112253542|gb|ABI14358.1|cytosolic large ribosomal subunit L11 [Pfiesteria piscicida]	#	no	no
c29498_g1_i2	GO:0016831;GO:0019752;GO:0016829;GO:0003824;GO:0030170;	-	E	188.257	2.86258e-05	gi|146172816|ref|XP_001018625.2|Pyridoxal-dependent decarboxylase conserved domain containing protein [Tetrahymena thermophila] gi|146144905|gb|EAR98380.2| pyridoxal-dependent decarboxylase domain protein [Tetrahymena thermophila SB210]	#	no	no
c29510_g4_i1	GO:0005840;GO:0005622;GO:0006412;GO:0003735;	-	J	44.6711	0.00177747	gi|134037058|gb|ABO47869.1|ribosomal protein L35 [Alexandrium fundyense]	#	no	no
c29738_g1_i1	GO:0005840;GO:0005622;GO:0006412;GO:0003735;	-	J	41.6543	0.000225302	gi|399219084|emb|CCF75971.1|unnamed protein product [Babesia microti strain RI]	#	no	no
c29759_g1_i1	-	-	S	11.2581	0.000987857	gi|118400538|ref|XP_001032591.1|hypothetical protein TTHERM_00584850 [Tetrahymena thermophila] gi|89286934|gb|EAR84928.1| EF-hand protein [Tetrahymena thermophila SB210]	#	no	no
c29813_g1_i2	-	-	S	5.58388	0.0275289	gi|586731013|gb|EAR91082.3|hypothetical protein TTHERM_00430030 [Tetrahymena thermophila SB210]	#	no	no
c29866_g1_i1	GO:0005840;GO:0030529;GO:0005622;GO:0006412;GO:0003735;	-	J	84.2368	0.00488238	gi|156088039|ref|XP_001611426.1|ribosomal protein S26e [Babesia bovis T2Bo] gi|154798680|gb|EDO07858.1| ribosomal protein S26e, putative [Babesia bovis] gi|527101854|dbj|BAN65832.1| ribosomal protein S26e, putative [Babesia bovis]	#	no	no
c29952_g1_i1	GO:0009055;GO:0020037;GO:0005506;GO:0005758;GO:0055114;GO:0046872;GO:0005739;GO:0070469;	-	C	56.7961	0.0264265	gi|319997176|gb|ADV91182.1|mitochondrial cytochrome c-like protein 2 [Karlodinium veneficum]	#	no	no
c29958_g1_i1	GO:0006810;GO:0016020;GO:0070588;GO:0055085;GO:0006811;GO:0005216;GO:0016021;GO:0005262;	-	TU	6.24257	0.0199172	gi|586739420|gb|EAR94170.2|cation channel family protein [Tetrahymena thermophila SB210]	#	no	no
c30088_g1_i1	-	-	S	42.8297	3.49261e-08	gi|403333060|gb|EJY65597.1|hypothetical protein OXYTRI_14248 [Oxytricha trifallax]	#	down	up
c30093_g1_i1	GO:0005840;	-	J	23.1864	0.0354413	gi|583224095|gb|EWC86982.1|hypothetical protein PFNF54_04162 [Plasmodium falciparum NF54]	#	no	no
c30093_g2_i1	GO:0005840;	-	J	54.5625	0.00292735	gi|145523161|ref|XP_001447419.1|hypothetical protein [Paramecium tetraurelia strain d4-2] gi|124414930|emb|CAK80022.1| unnamed protein product [Paramecium tetraurelia]	#	no	no
c30187_g2_i1	GO:0005840;GO:0030529;GO:0006412;GO:0003735;	K02894	J	21.7771	0.00292508	gi|678341409|emb|CDW73454.1|60s ribosomal protein l23 [Stylonychia lemnae]	#	no	no
c30246_g1_i2	-	-	S	6.44788	0.0255664	gi|118384921|ref|XP_001025599.1|TPR Domain containing protein [Tetrahymena thermophila] gi|89307366|gb|EAS05354.1| tetratricopeptide repeat protein [Tetrahymena thermophila SB210]	#	no	no
c30259_g1_i3	GO:0016020;GO:0006813;GO:0015269;GO:0071805;	K04936	P	6.45249	0.0281241	gi|145509849|ref|XP_001440863.1|hypothetical protein [Paramecium tetraurelia strain d4-2] gi|124408091|emb|CAK73466.1| unnamed protein product [Paramecium tetraurelia]	#	no	no
c30259_g1_i4	GO:0016020;GO:0006813;GO:0015269;GO:0071805;	-	P	6.35006	0.0252692	gi|586744735|gb|EAR88630.2|calcium-activated potassium channel protein [Tetrahymena thermophila SB210]	#	no	no
c30263_g1_i1	GO:0005840;GO:0030529;GO:0005622;GO:0006412;GO:0003735;GO:0015935;	-	J	90.6184	0.000531459	gi|157093613|gb|ABV22461.1|ribosomal protein S23e [Oxyrrhis marina]	#	no	no
c30263_g2_i1	GO:0005840;GO:0030529;GO:0005622;GO:0006412;GO:0003735;GO:0015935;	-	J	21.1868	0.0134667	gi|157093611|gb|ABV22460.1|ribosomal protein S23e [Oxyrrhis marina]	#	no	no
c30343_g1_i1	GO:0005840;GO:0030529;GO:0005622;GO:0006412;GO:0022627;GO:0003735;GO:0005737;	-	J	17.8684	0.0446811	gi|317134909|gb|ADV03017.1|ribosomal protein S3a [Karlodinium veneficum]	#	no	up
c30356_g1_i4	GO:0005840;GO:0005622;GO:0006412;GO:0003735;	K02889	J	65.6026	0.000369956	gi|156089535|ref|XP_001612174.1|ribosomal protein L21 [Babesia bovis T2Bo] gi|154799428|gb|EDO08606.1| ribosomal protein L21, putative [Babesia bovis] gi|527101318|dbj|BAN64178.1| ribosomal protein L21, putative [Babesia bovis]	#	down	no
c30381_g1_i1	GO:0007018;GO:0008152;GO:0005524;GO:0005858;GO:0001539;GO:0030286;GO:0000166;GO:0006200;GO:0017111;GO:0003777;GO:0016887;	-	Z	6.93123	0.00381711	gi|118356293|ref|XP_001011405.1|Dynein heavy chain family protein [Tetrahymena thermophila]	#	no	no
c30384_g1_i1	-	-	S	16.4448	0.0031253	gi|586724764|gb|EAS06694.2|SF-assemblin/beta giardin protein [Tetrahymena thermophila SB210]	#	no	no
c30442_g1_i1	GO:0006511;GO:0005509;GO:0036459;	-	ST	5.75366	0.0134844	gi|471228426|ref|XP_004035094.1|hypothetical protein IMG5_105900, partial [Ichthyophthirius multifiliis] gi|340505259|gb|EGR31608.1| hypothetical protein IMG5_105900 [Ichthyophthirius multifiliis]	#	no	no
c30497_g1_i1	GO:0005840;GO:0042254;GO:0030529;GO:0005622;GO:0003735;GO:0006414;	-	J	91.2566	0.00324907	gi|62902645|gb|AAY19282.1|acidic ribosomal P0 protein [Euplotes vannus]	#	no	up
c30544_g1_i1	GO:0005840;GO:0030529;GO:0005622;GO:0006412;GO:0003735;	-	J	33.5033	0.0264263	gi|675220550|emb|CDS46985.1|apicoplast ribosomal protein L36e precursor, putative [Plasmodium chabaudi chabaudi]	#	no	no
c30605_g1_i1	-	-	S	9.52982	0.00454525	gi|586742733|gb|EAR90978.2|hypothetical protein TTHERM_00145830 [Tetrahymena thermophila SB210]	#	no	no
c30704_g1_i6	GO:0005840;GO:0015934;GO:0006412;GO:0003735;	-	J	34.7442	0.00156987	gi|157092989|gb|ABV22149.1|ribosomal protein L24 [Perkinsus chesapeaki]	#	no	no
c30713_g3_i1	GO:0005840;GO:0030529;GO:0005622;GO:0006412;GO:0003735;	-	J	65.0921	0.00107701	gi|317134923|gb|ADV03024.1|ribosomal protein L44 [Karlodinium veneficum]	#	no	no
c30833_g1_i1	GO:0005840;GO:0005634;GO:0030529;GO:0006412;GO:0003735;GO:0005737;	-	J	31.5888	0.0327049	gi|557156517|emb|CDI81783.1|ubiquitin / ribosomal protein CEP52 fusion protein, putative [Eimeria praecox]	#	no	no
c30859_g1_i1	GO:0005840;GO:0015934;GO:0030529;GO:0006412;GO:0003735;	-	J	48.5	0.00110019	gi|156084640|ref|XP_001609803.1|ribosomal protein L13 [Babesia bovis T2Bo] gi|154797055|gb|EDO06235.1| ribosomal protein L13, putative [Babesia bovis]	#	no	no
c30859_g2_i1	GO:0005840;GO:0015934;GO:0006412;GO:0003735;	-	J	33.1842	0.000693667	gi|510904606|ref|XP_004830849.1|60S ribosomal protein L13, putative [Babesia equi] gi|429329424|gb|AFZ81183.1| 60S ribosomal protein L13, putative [Babesia equi strain WA]	#	down	no
c30868_g1_i3	GO:0005840;GO:0005622;GO:0006412;GO:0003735;	K02978	J	21.2188	0.0241367	gi|237844053|ref|XP_002371324.1|40s ribosomal protein S27, putative [Toxoplasma gondii ME49] gi|675134804|ref|XP_008889289.1| ribosomal protein RPS27 [Hammondia hammondi] gi|661316961|gb|KEP59943.1| ribosomal protein RPS27 [Hammondia hammondi]	#	no	no
c30890_g1_i1	GO:0008233;GO:0008234;GO:0016787;GO:0006508;	K01376	O	94.1283	2.07433e-06	gi|678323237|emb|CDW82799.1|cathepsin l [Stylonychia lemnae]	#	down	no
c30922_g2_i1	GO:0005856;GO:0005524;GO:0000166;GO:0005737;	-	Z	68.2829	0.0127899	gi|237840731|ref|XP_002369663.1|actin [Toxoplasma gondii ME49] gi|401396736|ref|XP_003879894.1| actin, related [Neospora caninum Liverpool] gi|675130298|ref|XP_008887036.1| actin ACT1 [Hammondia hammondi] gi|1703160|sp|P53476.1|ACT_TOXGO RecName: Full=Actin [Toxoplasma gondii] gi|606857|gb|AAC13766.1| actin [Toxoplasma gondii] gi|95007382|emb|CAJ20602.1| actin [Toxoplasma gondii RH] gi|325114302|…	#	no	no
c30971_g1_i4	GO:0005856;GO:0005874;GO:0006184;GO:0005200;GO:0005737;GO:0003924;GO:0051258;GO:0000166;GO:0043234;GO:0007017;GO:0005525;	-	Z	6.11117	0.0177419	gi|642990266|gb|AIA82437.1|alpha-tubulin-like protein 06, partial [Stentor coeruleus]	#	no	no
c30983_g1_i1	GO:0045859;GO:0001932;GO:0016310;GO:0008603;GO:0016301;GO:0005952;	K04739	T	4.13552	0.0248595	gi|146181312|ref|XP_001022534.2|cyclic nucleotide-binding domain containing protein [Tetrahymena thermophila] gi|146144212|gb|EAS02289.2| CAMP-dependent kinase, regulatory protein [Tetrahymena thermophila SB210]	#	no	no
c30992_g1_i2	-	-	S	4.9097	0.0403133	gi|145513386|ref|XP_001442604.1|hypothetical protein [Paramecium tetraurelia strain d4-2] gi|124409957|emb|CAK75207.1| unnamed protein product [Paramecium tetraurelia]	#	no	no
c31033_g2_i5	GO:0005840;GO:0005622;GO:0006412;GO:0022627;GO:0005739;GO:0003735;	-	J	58.7105	0.000752116	gi|124806733|ref|XP_001350815.1|40S ribosomal protein S17, putative [Plasmodium falciparum 3D7] gi|665764144|pdb|3J7A|W Chain W, Cryo-em Structure Of The Plasmodium Falciparum 80s Ribosome Bound To The Anti-protozoan Drug Emetine, Small Subunit gi|23496944|gb|AAN36495.1|AE014851_14 40S ribosomal protein S17, putative [Plasmodium falciparum 3D7] gi|574749104|gb|ETW17369.1| 40S ribosomal protein S1…	#	no	no
c31035_g1_i1	GO:0005840;GO:0005622;GO:0006412;GO:0003735;	-	J	40.2951	0.00174926	gi|656187725|emb|CDR98051.1|ribosomal protein L34, putative [Babesia bigemina]	#	down	no
c31087_g2_i1	GO:0005840;GO:0030529;GO:0005622;GO:0006412;GO:0003735;	-	J	32.0993	0.00012292	gi|557118485|emb|CDI82997.1|60S ribosomal protein L18, putative [Eimeria acervulina]	#	down	no
c31087_g1_i2	GO:0005840;GO:0030529;GO:0005622;GO:0006412;GO:0003735;	-	J	223.355	0.000527242	gi|401413246|ref|XP_003886070.1|Ribosomal protein L18, related [Neospora caninum Liverpool] gi|325120490|emb|CBZ56044.1| Ribosomal protein L18, related [Neospora caninum Liverpool]	#	no	up
c31106_g1_i3	GO:0008152;GO:0005524;GO:0019829;GO:0006812;GO:0046872;GO:0016787;GO:0000166;GO:0016021;GO:0006200;GO:0016887;	-	P	80.4079	0.00612262	gi|678332992|emb|CDW77809.1|probable cation-transporting atpase 13a1-like [Stylonychia lemnae]	#	down	no
c31122_g5_i1	-	-	SR	12.4933	0.000106658	gi|118390412|ref|XP_001028186.1|hypothetical protein TTHERM_02641280 [Tetrahymena thermophila]	#	no	up
c31129_g1_i1	GO:0016020;GO:0008152;GO:0005524;GO:0000166;GO:0006200;GO:0017111;GO:0016887;	-	RV	53.6053	0.000594334	gi|586726075|gb|EAS05644.2|ABC-2 family transporter protein [Tetrahymena thermophila SB210]	#	down	no
c31146_g2_i1	GO:0046034;GO:0006810;GO:0045261;GO:0005524;GO:0006811;GO:0006754;GO:0015986;GO:0015991;GO:0033178;GO:0016820;GO:0000166;GO:0017111;GO:0015992;GO:0046933;	-	C	32.0355	0.00169364	gi|574970327|gb|ETW32994.1|ATP synthase subunit beta, mitochondrial, partial [Plasmodium falciparum Tanzania (2000708)] gi|583213730|gb|EWC75226.1| ATP synthase subunit beta, mitochondrial, partial [Plasmodium falciparum UGT5.1]	#	no	no
c31157_g1_i2	GO:0070588;GO:0006810;GO:0008152;GO:0016787;GO:0005388;GO:0015031;	-	K	79.1316	0.00660687	gi|93140454|sp|Q45FF9.1|NACA_BABDIRecName: Full=Nascent polypeptide-associated complex subunit alpha; Short=NAC-alpha; AltName: Full=Alpha-NAC [Babesia divergens] gi|72011659|gb|AAZ66308.1| putative nascent polypeptide-associated complex alpha chain [Babesia divergens]	#	down	no
c31184_g1_i4	GO:0008152;GO:0005524;GO:0004386;GO:0008026;GO:0003676;GO:0006413;GO:0003743;GO:0016787;GO:0000166;GO:0006200;	-	L	90.4057	1.39267e-05	gi|237836123|ref|XP_002367359.1|eukaryotic translation initiation factor 4A [Toxoplasma gondii ME49] gi|14595111|emb|CAC43441.1| eukaryotic translation initiation factor 4A [Toxoplasma gondii] gi|523576693|gb|EPR63359.1| putative eukaryotic initiation factor-4A [Toxoplasma gondii GT1] gi|527308545|gb|EPT25184.1| eukaryotic initiation factor-4A, putative [Toxoplasma gondii ME49] gi|557738570|gb|ES…	#	down	no
c31210_g1_i1	GO:0005840;GO:0030529;GO:0005622;GO:0006412;GO:0003735;	-	J	70.8355	2.76208e-06	gi|403356945|gb|EJY78082.1|40S ribosomal protein S6 [Oxytricha trifallax]	#	down	no
c31235_g1_i2	GO:0005840;GO:0005622;GO:0006412;GO:0003735;	K02979	J	18.4575	0.0120595	gi|675130248|ref|XP_008887011.1|ribosomal protein RPS28 [Hammondia hammondi] gi|661334251|gb|KEP62398.1| ribosomal protein RPS28 [Hammondia hammondi]	#	no	no
c31235_g1_i3	GO:0005840;GO:0005622;GO:0006412;GO:0003735;	-	J	31.4825	0.0104988	gi|294934074|ref|XP_002780966.1|40S ribosomal protein S28, putative [Perkinsus marinus ATCC 50983] gi|294944251|ref|XP_002784162.1| 40S ribosomal protein S28, putative [Perkinsus marinus ATCC 50983] gi|239891137|gb|EER12761.1| 40S ribosomal protein S28, putative [Perkinsus marinus ATCC 50983] gi|239897196|gb|EER15958.1| 40S ribosomal protein S28, putative [Perkinsus marinus ATCC 50983]	#	no	no
c31240_g1_i1	GO:0009055;GO:0020037;GO:0005506;GO:0005758;GO:0055114;GO:0046872;GO:0005739;GO:0070469;	-	C	13.5077	0.0483612	gi|71030640|ref|XP_764962.1|cytochrome c [Theileria parva strain Muguga] gi|122082680|sp|Q4N594.1|CYC_THEPA RecName: Full=Cytochrome c [Theileria parva] gi|68351918|gb|EAN32679.1| cytochrome c, putative [Theileria parva]	#	no	no
c31240_g1_i2	GO:0009055;GO:0020037;GO:0005506;GO:0005758;GO:0055114;GO:0046872;GO:0005739;GO:0070469;	-	C	22.9737	0.0365989	gi|510900462|ref|XP_004828956.1|cytochrome C, putative [Babesia equi] gi|429327530|gb|AFZ79290.1| cytochrome C, putative [Babesia equi strain WA]	#	down	no
c31298_g2_i1	GO:0005840;GO:0005622;GO:0006412;GO:0003735;	-	J	48.3405	0.000327615	gi|697892054|ref|XP_009691267.1|60S ribosomal protein L35a [Theileria orientalis strain Shintoku] gi|403222835|dbj|BAM40966.1| 60S ribosomal protein L35a [Theileria orientalis strain Shintoku]	#	down	no
c31300_g4_i1	GO:0007186;GO:0016310;GO:0016301;	-	TR	23.703	0.022175	gi|399218954|emb|CCF75841.1|unnamed protein product [Babesia microti strain RI]	#	no	no
c31343_g1_i1	GO:0007018;GO:0005874;GO:0008152;GO:0005524;GO:0008017;GO:0000166;GO:0003777;GO:0005871;	-	Z	19.9956	0.00200759	gi|586733107|gb|EAS01209.2|kinesin motor catalytic domain protein [Tetrahymena thermophila SB210]	#	no	no
c31348_g1_i1	GO:0008152;GO:0016787;GO:0004416;GO:0004792;GO:0016740;	-	PR	106.572	0.00138215	gi|118366259|ref|XP_001016348.1|metallo-beta-lactamase superfamily protein [Tetrahymena thermophila] gi|89298115|gb|EAR96103.1| metallo-beta-lactamase family protein [Tetrahymena thermophila SB210]	#	down	no
c31359_g1_i1	-	-	S	9.64745	0.020344	gi|471222044|ref|XP_004029830.1|hypothetical protein IMG5_172240 [Ichthyophthirius multifiliis] gi|340501858|gb|EGR28594.1| hypothetical protein IMG5_172240 [Ichthyophthirius multifiliis]	#	no	no
c31360_g1_i1	GO:0003677;GO:0005634;GO:0046982;GO:0006334;GO:0005694;GO:0000786;	-	B	67.9182	1.88225e-06	gi|678320505|emb|CDW84207.1|histone h2b [Stylonychia lemnae]	#	down	no
c31393_g1_i2	GO:0005740;GO:1902600;GO:0004129;GO:0005198;	-	S	8.12944	0.00229378	gi|118384602|ref|XP_001025445.1|hypothetical protein TTHERM_01092380 [Tetrahymena thermophila]	#	no	no
c31398_g4_i2	GO:0008152;GO:0005524;GO:0000166;GO:0006200;GO:0017111;GO:0016887;	-	JRE	19.6234	0.0322938	gi|118396944|ref|XP_001030808.1|ABC transporter family protein [Tetrahymena thermophila] gi|89285123|gb|EAR83145.1| ABC transporter family protein [Tetrahymena thermophila SB210]	#	no	up
c31398_g5_i1	GO:0005840;GO:0006412;GO:0022627;GO:0003735;	-	J	50.7974	8.56223e-05	gi|156089289|ref|XP_001612051.1|plectin/S10 domain containing protein [Babesia bovis] gi|154799305|gb|EDO08483.1| plectin/S10 domain containing protein [Babesia bovis]	#	down	no
c31398_g4_i3	GO:0008152;GO:0005524;GO:0000166;GO:0006200;GO:0017111;GO:0016887;	-	JRE	37.6513	0.00446462	gi|471230535|ref|XP_004036516.1|hypothetical protein IMG5_079000 [Ichthyophthirius multifiliis] gi|340506385|gb|EGR32530.1| hypothetical protein IMG5_079000 [Ichthyophthirius multifiliis]	#	no	up
c31423_g2_i5	GO:0005840;GO:0003723;GO:0005622;GO:0015935;GO:0030529;GO:0006412;GO:0003735;GO:0019843;	-	J	51.9362	2.21072e-05	gi|669197156|ref|XP_008623589.1|40S ribosomal protein [Plasmodium vinckei vinckei] gi|657010615|gb|KEG03665.1| 40S ribosomal protein [Plasmodium vinckei vinckei]	#	down	no
c31425_g3_i2	GO:0005856;GO:0005874;GO:0006184;GO:0005200;GO:0005737;GO:0003924;GO:0051258;GO:0000166;GO:0043234;GO:0007017;GO:0005525;	-	Z	58.7105	0.0233726	gi|422900841|gb|AFX83591.1|beta-tubulin, partial [Thecadinium kofoidii]	#	no	no
c31425_g3_i3	GO:0005874;GO:0000166;GO:0007017;GO:0005200;GO:0005525;	-	Z	29.9023	0.000740628	gi|642945092|gb|AIA81327.1|beta-tubulin [Symbiodinium sp. B1]	#	no	no
c31436_g1_i1	GO:0000166;GO:0006184;GO:0003746;GO:0005525;GO:0006414;GO:0003924;	-	J	49.7763	0.00471336	gi|106073631|gb|ABF82158.1|translation elongation factor-like protein [Oxyrrhis marina]	#	down	no
c31436_g2_i1	GO:0000166;GO:0006184;GO:0003746;GO:0005525;GO:0006414;GO:0003924;	-	J	59.7741	1.7445e-06	gi|294943558|ref|XP_002783908.1|translation elongation factor EF-1, subunit alpha,, putative [Perkinsus marinus ATCC 50983] gi|239896757|gb|EER15704.1| translation elongation factor EF-1, subunit alpha,, putative [Perkinsus marinus ATCC 50983]	#	down	no
c31446_g1_i2	GO:0005524;GO:0004672;GO:0006468;GO:0016772;	-	SD	7.04942	0.0149131	gi|145524044|ref|XP_001447855.1|hypothetical protein [Paramecium tetraurelia strain d4-2] gi|124415377|emb|CAK80458.1| unnamed protein product [Paramecium tetraurelia]	#	no	no
c31449_g2_i1	GO:0005840;GO:0005622;GO:0006412;GO:0003735;	-	J	25.9518	0.0234336	gi|678333245|emb|CDW77679.1|ribosomal protein 49 [Stylonychia lemnae]	#	no	no
c31449_g1_i2	GO:0005840;GO:0005622;GO:0006412;GO:0003735;	-	J	27.4408	0.00212563	gi|317134981|gb|ADV03053.1|ribosomal protein L32 [Amphidinium carterae]	#	no	no
c31466_g1_i3	GO:0005840;GO:0003723;GO:0030529;GO:0005622;GO:0006412;GO:0003735;GO:0003676;	K02964	J	38.7149	0.0338313	gi|66359256|ref|XP_626806.1|ribosomal protein S18A, rps18ap, HhH domain [Cryptosporidium parvum Iowa II] gi|67616771|ref|XP_667506.1| ribosomal protein S18 [Cryptosporidium hominis TU502] gi|46228176|gb|EAK89075.1| ribosomal protein S18A, rps18ap, HhH domain [Cryptosporidium parvum Iowa II]	#	no	no
c31466_g1_i4	GO:0005840;GO:0003723;GO:0030529;GO:0005622;GO:0006412;GO:0003735;GO:0003676;	K02964	J	33.5033	0.0264263	gi|145539402|ref|XP_001455391.1|hypothetical protein [Paramecium tetraurelia strain d4-2] gi|124423199|emb|CAK87994.1| unnamed protein product [Paramecium tetraurelia]	#	no	no
c31508_g1_i3	GO:0005840;GO:0003723;GO:0030529;GO:0006412;GO:0003735;GO:0015935;	K02958	J	39.1731	0.000170503	gi|237843553|ref|XP_002371074.1|40S ribosomal protein S15, putative [Toxoplasma gondii ME49] gi|523572696|gb|EPR59525.1| ribosomal protein RPS15 [Toxoplasma gondii GT1] gi|527314597|gb|EPT31219.1| ribosomal protein RPS15 [Toxoplasma gondii ME49] gi|557734670|gb|ESS30760.1| ribosomal protein RPS15 [Toxoplasma gondii VEG] gi|672267014|gb|KFG40344.1| ribosomal protein RPS15 [Toxoplasma gondii GAB2-2…	#	down	no
c31536_g1_i1	GO:0005840;GO:0003723;GO:0030529;GO:0006412;GO:0003735;GO:0015935;	-	J	43.8734	0.000613001	gi|401405082|ref|XP_003881991.1|hypothetical protein NCLIV_017500 [Neospora caninum Liverpool] gi|325116405|emb|CBZ51958.1| hypothetical protein NCLIV_017500 [Neospora caninum Liverpool]	#	no	no
c31553_g1_i2	GO:0005840;GO:0030529;	K02937	J	54.4175	3.33007e-05	gi|294933804|ref|XP_002780853.1|60S ribosomal protein L7, putative [Perkinsus marinus ATCC 50983] gi|239890980|gb|EER12648.1| 60S ribosomal protein L7, putative [Perkinsus marinus ATCC 50983]	#	down	no
c31561_g1_i1	GO:0008152;GO:0016787;	-	R	7.42024	0.00554046	gi|118372048|ref|XP_001019221.1|hypothetical protein TTHERM_00849190 [Tetrahymena thermophila] gi|89300988|gb|EAR98976.1| alpha/beta superfamily hydrolase [Tetrahymena thermophila SB210]	#	no	no
c31575_g1_i4	GO:0003677;GO:0005634;GO:0046982;GO:0006334;GO:0005694;GO:0000786;	-	B	127.632	0.0102996	gi|20138105|sp|P90543.3|H3_EUPCRRecName: Full=Histone H3 [Moneuplotes crassus] gi|21667244|gb|AAM73998.1|AF466825_1 histone H3v [Euplotes octocarinatus] gi|1763308|gb|AAB39721.1| histone H3 [Moneuplotes crassus]	#	no	up
c31620_g1_i1	GO:0005840;GO:0005622;GO:0006412;GO:0003735;	-	J	81.0461	0.00589472	gi|237832833|ref|XP_002365714.1|40S ribosomal protein S13, putative [Toxoplasma gondii ME49] gi|675121056|ref|XP_008882415.1| ribosomal protein RPS13 [Hammondia hammondi] gi|523578134|gb|EPR64756.1| ribosomal protein RPS13 [Toxoplasma gondii GT1] gi|527311789|gb|EPT28419.1| ribosomal protein RPS13 [Toxoplasma gondii ME49] gi|557740359|gb|ESS36230.1| ribosomal protein RPS13 [Toxoplasma gondii VEG]…	#	no	no
c31625_g1_i1	GO:0043022;GO:0003723;GO:0003746;GO:0045905;GO:0008612;GO:0006413;GO:0003743;GO:0006452;GO:0045901;	K03263	J	60.625	0.000265827	gi|471230971|ref|XP_004036696.1|translation initiation factor eif-5a family protein, putative [Ichthyophthirius multifiliis] gi|340506608|gb|EGR32710.1| translation initiation factor eif-5a family protein, putative [Ichthyophthirius multifiliis]	#	no	no
c31625_g1_i2	GO:0043022;GO:0003723;GO:0003746;GO:0006414;GO:0045905;GO:0008612;GO:0006413;GO:0003743;GO:0006452;GO:0045901;	-	J	54.8816	0.00283726	gi|157093365|gb|ABV22337.1|translation initiation factor 5A [Noctiluca scintillans]	#	no	no
c31628_g1_i2	GO:0016627;GO:0006099;GO:0022900;GO:0050660;GO:0008177;GO:0055114;GO:0016491;	-	C	12.2376	0.0334053	gi|672283285|gb|KFG52820.1|flavoprotein subunit of succinate dehydrogenase [Toxoplasma gondii FOU]	#	no	no
c31634_g1_i3	GO:0005840;GO:0003723;GO:0030529;GO:0006412;GO:0003735;GO:0015935;	-	J	36.6101	5.93976e-05	gi|294947304|ref|XP_002785321.1|40S ribosomal protein S2, putative [Perkinsus marinus ATCC 50983] gi|239899094|gb|EER17117.1| 40S ribosomal protein S2, putative [Perkinsus marinus ATCC 50983]	#	no	no
c31663_g1_i2	GO:0008152;GO:0005524;GO:0000166;GO:0006200;GO:0017111;GO:0016887;	-	PV	56.1579	0.0275352	gi|118382918|ref|XP_001024615.1|ABC transporter family protein [Tetrahymena thermophila] gi|89306382|gb|EAS04370.1| ABC transporter family protein [Tetrahymena thermophila SB210]	#	no	no
c31745_g3_i2	GO:0005840;GO:0005622;GO:0006412;GO:0003735;GO:0019843;	-	J	50.3436	0.000147076	gi|255965366|gb|ACU44988.1|60s ribosomal protein l9 [Pfiesteria piscicida]	#	no	no
c31795_g1_i3	GO:0005840;GO:0030529;GO:0005622;GO:0006412;GO:0003735;	-	J	73.1754	0.00191574	gi|678321283|emb|CDW83808.1|60s ribosomal protein l13 [Stylonychia lemnae]	#	no	no
c31800_g1_i1	GO:0005840;GO:0003723;GO:0030529;GO:0006412;GO:0003735;GO:0015935;	-	J	30.6316	0.020164	gi|66362866|ref|XP_628399.1|40S ribosomal protein S3, KH domain [Cryptosporidium parvum Iowa II] gi|46229434|gb|EAK90252.1| 40S ribosomal protein S3, KH domain [Cryptosporidium parvum Iowa II]	#	no	up
c31837_g1_i3	GO:0046872;	-	-	5.90887	0.0173309	gi|145476407|ref|XP_001424226.1|hypothetical protein [Paramecium tetraurelia strain d4-2] gi|124391289|emb|CAK56828.1| unnamed protein product [Paramecium tetraurelia]	#	no	no
c31840_g2_i2	GO:0005840;GO:0042254;GO:0030529;	-	J	26.9187	0.00317255	gi|527100365|dbj|BAN65240.1|ribosomal protein L7Ae family protein [Babesia bovis]	#	no	no
c31840_g2_i3	GO:0005840;GO:0042254;GO:0030529;	-	J	19.8133	0.00211266	gi|156089547|ref|XP_001612180.1|ribosomal protein L7Ae family protein [Babesia bovis] gi|154799434|gb|EDO08612.1| ribosomal protein L7Ae family protein [Babesia bovis] gi|527101448|dbj|BAN64243.1| ribosomal protein L7Ae family protein [Babesia bovis]	#	no	up
c31843_g1_i5	GO:0005840;GO:0030529;GO:0006412;GO:0003735;	K02957	J	15.3158	0.0118096	gi|403345031|gb|EJY71870.1|40S ribosomal protein S15a, putative [Oxytricha trifallax]	#	no	no
c31881_g1_i1	GO:0005840;GO:0030529;GO:0005622;GO:0006412;GO:0003735;	-	J	110.401	2.80745e-05	gi|399218288|emb|CCF75175.1|unnamed protein product [Babesia microti strain RI]	#	no	no
c31888_g1_i1	GO:0016020;GO:0005509;	-	S	14.5075	0.0041049	gi|678312346|emb|CDW88411.1|ef hand family protein [Stylonychia lemnae]	#	no	no
c31888_g1_i2	GO:0016020;GO:0005509;	-	S	10.686	0.00552639	gi|145482877|ref|XP_001427461.1|hypothetical protein [Paramecium tetraurelia strain d4-2] gi|124394542|emb|CAK60063.1| unnamed protein product [Paramecium tetraurelia]	#	no	no
c31920_g2_i1	GO:0070588;GO:0008152;GO:0016787;GO:0005388;	-	K	48.6418	0.000186655	gi|401405621|ref|XP_003882260.1|hypothetical protein NCLIV_020140 [Neospora caninum Liverpool] gi|325116675|emb|CBZ52228.1| hypothetical protein NCLIV_020140 [Neospora caninum Liverpool]	#	down	no
c31923_g2_i1	GO:0008152;GO:0016787;GO:0005524;GO:0000166;GO:0006200;GO:0006950;GO:0016887;	K03283	O	24.3055	1.85597e-05	gi|401829|emb|CAA81135.1|heat shock protein [Eimeria acervulina] gi|557122398|emb|CDI80166.1| Heat shock protein, related [Eimeria acervulina]	#	no	up
c31923_g3_i1	GO:0005524;GO:0000166;GO:0006950;	-	O	72.75	0.00971555	gi|294932732|ref|XP_002780414.1|heat shock protein 70, putative [Perkinsus marinus ATCC 50983] gi|239890347|gb|EER12209.1| heat shock protein 70, putative [Perkinsus marinus ATCC 50983]	#	no	no
c31936_g1_i2	GO:0016310;GO:0005524;GO:0016301;GO:0006139;GO:0019205;	-	FS	3.36142	0.0498077	gi|586732781|gb|EAS01265.2|adenylate kinase domain protein [Tetrahymena thermophila SB210]	#	no	no
c31952_g1_i3	GO:0003677;GO:0005634;GO:0046982;GO:0006334;GO:0005694;GO:0000786;	-	B	125.079	0.0112361	gi|510905386|ref|XP_004831181.1|histone H4, putative [Babesia equi] gi|429329756|gb|AFZ81515.1| histone H4, putative [Babesia equi strain WA]	#	no	no
c31963_g1_i2	GO:0005840;GO:0030529;GO:0005622;GO:0006412;GO:0003735;	-	J	46.7451	0.000408394	gi|557171655|emb|CDJ28110.1|60S ribosomal protein L6, putative [Eimeria mitis]	#	no	no
c31970_g1_i1	GO:0005856;GO:0005874;GO:0006184;GO:0005200;GO:0005737;GO:0003924;GO:0051258;GO:0000166;GO:0043234;GO:0007017;GO:0005525;	-	Z	62.1468	5.44759e-06	gi|397913922|gb|AFO69619.1|alpha-tubulin, partial [Uronychia sp. SXL2007102501]	#	no	up
c31970_g2_i1	GO:0005856;GO:0005874;GO:0006184;GO:0005200;GO:0005737;GO:0003924;GO:0051258;GO:0000166;GO:0043234;GO:0007017;GO:0005525;	-	Z	13.7924	0.0048854	gi|376000775|gb|AFB18223.1|alpha tubulin, partial [Prorodon sp. QZ-2012]	#	no	up
c31987_g1_i1	GO:0004198;GO:0006508;GO:0005622;	-	SOT	3.78702	0.031461	gi|586735741|gb|EAR98457.3|hypothetical protein TTHERM_00290850 [Tetrahymena thermophila SB210]	#	no	no
c31994_g4_i2	GO:0006457;GO:0005524;GO:0051082;GO:0000166;GO:0006950;	-	O	38.2895	0.0351517	gi|68058571|ref|XP_671251.1|heat shock protein [Plasmodium berghei strain ANKA] gi|56487261|emb|CAH96848.1| heat shock protein hsp70 homologue, putative [Plasmodium berghei]	#	no	no
c32011_g1_i7	GO:0046034;GO:0006810;GO:0045261;GO:0005524;GO:0006811;GO:0006754;GO:0015986;GO:0015991;GO:0033178;GO:0016787;GO:0016820;GO:0000166;GO:0015992;GO:0046933;GO:0046961;	-	C	43.5771	5.88842e-05	gi|399218432|emb|CCF75319.1|unnamed protein product [Babesia microti strain RI]	#	no	no
c32015_g1_i1	GO:0006810;GO:0016020;GO:0055085;GO:0005743;GO:0016021;GO:0005215;	K05863	U	47.2237	1.11675e-05	gi|118363396|ref|XP_001014927.1|ADP , ATP carrier protein 1, mitochondrial precursor [Tetrahymena thermophila] gi|89296690|gb|EAR94678.1| ADP/ATP transporter on adenylate translocase [Tetrahymena thermophila SB210]	#	down	no
c32032_g3_i1	GO:0006021;GO:0008654;GO:0004512;	K01858	I	202.934	1.57939e-05	gi|294865985|ref|XP_002764554.1|myo-inositol 1-phosphate synthase, putative [Perkinsus marinus ATCC 50983] gi|239864115|gb|EEQ97271.1| myo-inositol 1-phosphate synthase, putative [Perkinsus marinus ATCC 50983]	#	down	no
c32093_g1_i1	GO:0006810;GO:0016020;GO:0016021;	-	CR	29.3553	0.00583861	gi|319997220|gb|ADV91204.1|mitochondrial phosphate carrier-like protein 2 [Karlodinium veneficum]	#	down	no
c32113_g2_i1	GO:0005840;GO:0020011;GO:0003723;GO:0005622;GO:0000049;GO:0015935;GO:0030529;GO:0006412;GO:0009536;GO:0003735;GO:0009507;GO:0019843;	-	J	8.67015	0.041234	gi|299830624|ref|YP_003735072.1|30S ribosomal protein S12 [Durinskia baltica] gi|297384988|gb|ADI40287.1| 30S ribosomal protein S12 [Durinskia baltica]	#	no	no
c32116_g2_i2	GO:0005840;GO:0042254;GO:0030529;GO:0022625;GO:0005622;GO:0003735;GO:0006414;	-	J	59.6678	2.94546e-06	gi|332717325|gb|AEE99002.1|acidic ribosomal protein P0 [Euplotes octocarinatus]	#	down	no
c32116_g2_i3	GO:0005840;GO:0042254;GO:0030529;GO:0022625;GO:0005622;GO:0003735;GO:0006414;	-	J	18.2331	0.0104294	gi|641580783|emb|CDO65105.1|60S acidic ribosomal protein P0, putative [Plasmodium reichenowi]	#	no	no
c32157_g1_i2	-	-	KR	3.63871	0.0307184	gi|145541135|ref|XP_001456256.1|hypothetical protein [Paramecium tetraurelia strain d4-2] gi|124424067|emb|CAK88859.1| unnamed protein product [Paramecium tetraurelia]	#	no	no
c32170_g1_i1	GO:0005509;	-	S	7.58313	0.00275855	gi|145498323|ref|XP_001435149.1|hypothetical protein [Paramecium tetraurelia strain d4-2] gi|124402279|emb|CAK67752.1| unnamed protein product [Paramecium tetraurelia]	#	no	no
c32175_g1_i1	GO:0003755;GO:0016853;GO:0008168;GO:0004381;GO:0016787;GO:0016757;GO:0000413;GO:0003886;GO:0016740;GO:0032259;GO:0090116;GO:0008663;	-	SR	4.61008	0.0142143	gi|586723937|gb|EAS07768.2|WD repeat protein [Tetrahymena thermophila SB210]	#	no	no
c32214_g1_i1	GO:0007018;GO:0008152;GO:0005524;GO:0030286;GO:0000166;GO:0017111;GO:0003777;	K10408	Z	3.61334	0.0280272	gi|586734264|gb|EAR99953.2|dynein heavy chain 2, putative [Tetrahymena thermophila SB210]	#	no	no
c32223_g2_i1	GO:0005840;GO:0030529;GO:0005622;GO:0006412;GO:0003735;	-	J	72.1118	0.000572725	gi|403371788|gb|EJY85778.1|40S ribosomal protein rpS11e [Oxytricha trifallax]	#	no	no
c32223_g1_i5	GO:0005840;GO:0030529;GO:0005622;GO:0006412;GO:0003735;	-	J	35.7368	0.000888337	gi|672192571|ref|XP_008815867.1|40S ribosomal protein S11 [Plasmodium inui San Antonio 1] gi|577143998|gb|EUD67340.1| 40S ribosomal protein S11 [Plasmodium inui San Antonio 1]	#	no	no
c32259_g1_i1	GO:0005840;GO:0030529;GO:0005622;GO:0006412;GO:0003735;	K02868	J	49.1382	0.000108549	gi|317134901|gb|ADV03013.1|ribosomal protein L11 [Karlodinium veneficum]	#	no	no
c32259_g1_i3	GO:0005840;GO:0030529;GO:0005622;GO:0006412;GO:0003735;	K02868	J	25.8454	0.00111062	gi|401411097|ref|XP_003884996.1|hypothetical protein NCLIV_053950 [Neospora caninum Liverpool] gi|325119415|emb|CBZ54968.1| hypothetical protein NCLIV_053950 [Neospora caninum Liverpool]	#	no	no
c32260_g4_i3	GO:0008233;GO:0008234;GO:0006508;	-	O	90.6184	0.000531459	gi|118395092|ref|XP_001029901.1|Papain family cysteine protease containing protein [Tetrahymena thermophila] gi|89284178|gb|EAR82238.1| papain family cysteine protease [Tetrahymena thermophila SB210]	#	no	no
c32272_g2_i1	GO:0005856;GO:0005874;GO:0006184;GO:0005200;GO:0005737;GO:0003924;GO:0051258;GO:0000166;GO:0043234;GO:0007017;GO:0005525;	-	Z	19.2119	0.00337516	gi|281191478|gb|ADA57148.1|alpha-tubulin [Trichodina sinonovaculae]	#	no	no
c32285_g1_i1	GO:0005840;GO:0005622;GO:0006412;GO:0003735;	K02866	J	183.789	0.00168588	gi|66475872|ref|XP_627752.1|60S ribosomal protein L10, alpha/beta hammerhead [Cryptosporidium parvum Iowa II] gi|67592553|ref|XP_665650.1| ribosomal protein L10 [Cryptosporidium hominis TU502] gi|32398995|emb|CAD98460.1| ribsomal protein L10, probable [Cryptosporidium parvum] gi|46229172|gb|EAK90021.1| 60S ribosomal protein L10, alpha/beta hammerhead [Cryptosporidium parvum Iowa II]	#	no	up
c32285_g2_i1	GO:0005840;GO:0005622;GO:0006412;GO:0003735;	-	J	26.1645	0.0227071	gi|294894256|ref|XP_002774769.1|50S ribosomal protein L10E, putative [Perkinsus marinus ATCC 50983] gi|239880386|gb|EER06585.1| 50S ribosomal protein L10E, putative [Perkinsus marinus ATCC 50983]	#	no	no
c32285_g1_i5	GO:0005840;GO:0005622;GO:0006412;GO:0003735;	K02866	J	29.7807	0.000589228	gi|697889733|ref|XP_009690108.1|predicted protein [Theileria orientalis strain Shintoku] gi|403221675|dbj|BAM39807.1| predicted protein [Theileria orientalis strain Shintoku]	#	no	no
c32285_g1_i7	GO:0005840;GO:0005622;GO:0006412;GO:0003735;	-	J	28.5895	0.00317547	gi|156089531|ref|XP_001612172.1|ribosomal protein L10 [Babesia bovis T2Bo] gi|154799426|gb|EDO08604.1| ribosomal protein L10, putative [Babesia bovis] gi|527101300|dbj|BAN64169.1| ribosomal protein L10, putative [Babesia bovis]	#	no	no
c32309_g3_i1	GO:0006457;GO:0005783;GO:0005509;GO:0051082;	-	O	90.6184	0.0379238	gi|294890356|ref|XP_002773144.1|Calreticulin precursor, putative [Perkinsus marinus ATCC 50983] gi|239878105|gb|EER04960.1| Calreticulin precursor, putative [Perkinsus marinus ATCC 50983]	#	no	no
c32311_g8_i1	GO:0005840;GO:0005622;GO:0006412;GO:0003735;	-	J	46.4579	0.00291118	gi|399218006|emb|CCF74893.1|unnamed protein product [Babesia microti strain RI]	#	down	no
c32311_g2_i2	GO:0005840;GO:0030529;GO:0005622;GO:0006412;GO:0003735;	-	J	18.3386	0.00430076	gi|608647463|gb|EZG43591.1|60S ribosomal protein L3 [Gregarina niphandrodes]	#	no	no
c32311_g7_i2	GO:0005840;GO:0005622;GO:0006412;GO:0003735;	-	J	54.3711	0.00119791	gi|66359046|ref|XP_626701.1|ribosomal protein L14 [Cryptosporidium parvum Iowa II] gi|46228401|gb|EAK89300.1| ribosomal protein L14 [Cryptosporidium parvum Iowa II]	#	no	no
c32311_g9_i1	GO:0005840;GO:0005622;GO:0006412;GO:0003735;	-	J	109.763	0.00116329	gi|294919384|ref|XP_002778527.1|ribosomal protein L3, putative [Perkinsus marinus ATCC 50983] gi|239887018|gb|EER10322.1| ribosomal protein L3, putative [Perkinsus marinus ATCC 50983]	#	down	no
c32328_g1_i1	GO:0016020;GO:0008152;GO:0005524;GO:0000166;GO:0006200;GO:0017111;GO:0016887;	K05681	Q	39.2467	0.0141199	gi|145545061|ref|XP_001458215.1|hypothetical protein [Paramecium tetraurelia strain d4-2] gi|124426034|emb|CAK90818.1| unnamed protein product [Paramecium tetraurelia]	#	down	no
c32337_g5_i1	GO:0005856;GO:0005874;GO:0006184;GO:0005200;GO:0005737;GO:0003924;GO:0051258;GO:0000166;GO:0043234;GO:0007017;GO:0005525;	-	Z	27.143	0.00103917	gi|299006968|gb|ADJ00021.1|tubulin beta chain [Chromerida sp. RM11]	#	down	no
c32356_g3_i2	GO:0016020;GO:0005524;GO:0019829;GO:0006812;GO:0006754;GO:0046872;GO:1902600;GO:0016787;GO:0000166;GO:0016021;GO:0006200;GO:0008553;GO:0016887;	K01535	P	59.0934	2.79344e-05	gi|237839721|ref|XP_002369158.1|plasma-membrane H+-ATPase, putative [Toxoplasma gondii ME49]	#	down	no
c32373_g4_i1	GO:0005840;GO:0030529;GO:0022625;GO:0005622;GO:0006412;GO:0003735;	-	J	45.4368	0.000187488	gi|84998984|ref|XP_954213.1|60S ribosomal protein l3 [Theileria annulata] gi|65305211|emb|CAI73536.1| 60S ribosomal protein l3, putative [Theileria annulata]	#	no	no
c32380_g1_i1	-	K16461	S	5.86173	0.00698395	gi|118395414|ref|XP_001030057.1|hypothetical protein TTHERM_01164140 [Tetrahymena thermophila] gi|89284344|gb|EAR82394.1| hypothetical protein TTHERM_01164140 [Tetrahymena thermophila SB210]	#	no	no
c32384_g1_i2	GO:0016310;GO:0005524;GO:0016301;GO:0006468;GO:0006508;GO:0008234;GO:0004672;GO:0016772;	-	S	9.48827	0.00184477	gi|586739852|gb|EAR93697.2|protein kinase [Tetrahymena thermophila SB210]	#	no	no
c32386_g1_i1	-	-	-	49.6939	1.287e-08	gi|82541487|ref|XP_724982.1|hypothetical protein [Plasmodium yoelii yoelii 17XNL] gi|23479818|gb|EAA16547.1| hypothetical protein [Plasmodium yoelii yoelii]	#	no	up
c32401_g1_i1	GO:0007018;GO:0005874;GO:0008152;GO:0005524;GO:0008017;GO:0000166;GO:0003777;GO:0005871;	K10400	Z	5.65376	0.0113395	gi|118377749|ref|XP_001022052.1|Kinesin motor domain containing protein [Tetrahymena thermophila]	#	no	no
c32403_g1_i1	GO:0016020;GO:0005524;GO:0019829;GO:0006812;GO:0006754;GO:0046872;GO:1902600;GO:0016787;GO:0000166;GO:0016021;GO:0006200;GO:0008553;GO:0016887;	-	P	81.6842	0.000252549	gi|557232627|emb|CDJ69337.1|H+-transporting ATPase , related [Eimeria necatrix]	#	down	no
c32427_g1_i3	GO:0008374;GO:0006629;	-	-	4.19074	0.0384344	gi|145503932|ref|XP_001437938.1|hypothetical protein [Paramecium tetraurelia strain d4-2] gi|124405099|emb|CAK70541.1| unnamed protein product [Paramecium tetraurelia]	#	no	no
c32459_g1_i2	GO:0046872;GO:0005524;GO:0000166;GO:0006730;GO:0004478;GO:0016740;GO:0006556;	K00789	H	79.3443	3.8476e-05	gi|557117916|emb|CDI83273.1|S-adenosylmethionine synthetase, putative [Eimeria acervulina]	#	down	no
c32473_g1_i1	GO:0005840;GO:0003723;GO:0015934;GO:0005622;GO:0006412;GO:0003735;	K02938	J	59.2479	1.4924e-06	gi|401405805|ref|XP_003882352.1|hypothetical protein NCLIV_021080 [Neospora caninum Liverpool] gi|325116767|emb|CBZ52320.1| hypothetical protein NCLIV_021080 [Neospora caninum Liverpool]	#	down	no
c32473_g4_i1	GO:0005840;GO:0003723;GO:0015934;GO:0005622;GO:0006412;GO:0003735;	K02938	J	53.9243	2.38927e-05	gi|357016935|gb|AET50496.1|hypothetical protein [Eimeria tenella] gi|557155784|emb|CDJ45361.1| 50S ribosomal protein L2, apicoplast [Eimeria tenella]	#	no	no
c32489_g1_i3	GO:0003677;GO:0005634;GO:0046982;GO:0006334;GO:0005694;GO:0000786;	-	B	229.099	3.7458e-09	gi|21667246|gb|AAM73999.1|AF466826_1histone H3p [Euplotes octocarinatus]	#	down	up
c32509_g1_i4	GO:0005840;GO:0030529;GO:0005622;GO:0006412;GO:0003735;	-	J	12.827	0.019564	gi|237838161|ref|XP_002368378.1|60s ribosomal protein L19, putative [Toxoplasma gondii ME49] gi|675134472|ref|XP_008889123.1| ribosomal protein RPL19 [Hammondia hammondi] gi|523572897|gb|EPR59715.1| ribosomal protein RPL19 [Toxoplasma gondii GT1] gi|527311317|gb|EPT27948.1| ribosomal protein RPL19 [Toxoplasma gondii ME49] gi|557737764|gb|ESS33712.1| ribosomal protein RPL19 [Toxoplasma gondii VEG]…	#	no	no
c32525_g2_i1	GO:0004013;GO:0016787;GO:0006730;	-	H	35.0075	0.00376763	gi|527307021|gb|EPT24453.1|S-Adenosyl homocysteine hydrolase, partial [Toxoplasma gondii ME49]	#	no	no
c32551_g1_i2	GO:0005840;GO:0003723;GO:0030529;GO:0006412;GO:0003735;GO:0015935;	-	J	131.141	7.05098e-06	gi|71028826|ref|XP_764056.1|40S ribosomal protein S3 [Theileria parva strain Muguga] gi|68351010|gb|EAN31773.1| 40S ribosomal protein S3, putative [Theileria parva]	#	down	no
c32557_g2_i1	GO:0008233;GO:0008234;GO:0006508;	K01373	O	26.8026	0.000163938	gi|157093355|gb|ABV22332.1|cysteine protease 1 [Noctiluca scintillans]	#	no	up
c32576_g1_i2	GO:0000166;GO:0006184;GO:0005622;GO:0003746;GO:0005525;GO:0006414;GO:0003924;	-	J	11.1348	0.0155114	gi|401410014|ref|XP_003884455.1|putative elongation factor G [Neospora caninum Liverpool] gi|325118873|emb|CBZ54425.1| putative elongation factor G [Neospora caninum Liverpool]	#	no	no
c32641_g1_i1	GO:0048040;GO:0016829;GO:0003824;GO:0044237;GO:0050662;	-	M	39.11	0.000127049	gi|678308823|emb|CDW90212.1|udp-glucuronic acid decarboxylase 1-like [Stylonychia lemnae]	#	down	no
c32653_g2_i1	GO:0000166;GO:0006184;GO:0003746;GO:0005525;GO:0006414;GO:0003924;	-	J	9.57237	0.0409386	gi|401405637|ref|XP_003882268.1|putative elongation factor 2 [Neospora caninum Liverpool] gi|325116683|emb|CBZ52236.1| putative elongation factor 2 [Neospora caninum Liverpool]	#	no	up
c32653_g3_i2	GO:0000166;GO:0006184;GO:0003746;GO:0005525;GO:0006414;GO:0003924;	-	J	46.5399	2.24836e-06	gi|675131174|ref|XP_008887474.1|translation elongation factor 2 family protein, putative [Hammondia hammondi] gi|661333849|gb|KEP62000.1| translation elongation factor 2 family protein, putative [Hammondia hammondi]	#	down	no
c32653_g4_i2	GO:0000166;GO:0006184;GO:0003746;GO:0005525;GO:0006414;GO:0003924;	-	J	45.6283	8.09343e-07	gi|527102520|dbj|BAN66165.1|elongation factor 2, EF-2 [Babesia bovis]	#	down	no
c32661_g3_i2	GO:0005840;GO:0003723;GO:0015934;GO:0030529;GO:0006412;GO:0009536;GO:0003735;GO:0019843;GO:0009507;	-	J	8.87485	0.0182479	gi|299830540|ref|YP_003734988.1|50S ribosomal protein L1 [Durinskia baltica] gi|297384904|gb|ADI40203.1| 50S ribosomal protein L1 [Durinskia baltica]	#	no	no
c32676_g2_i3	GO:0005524;GO:0000166;GO:0006950;	-	O	165.921	7.46722e-05	gi|307601350|gb|ADN67604.1|heat shock protein 70 [Cryptosporidium sp. HNY1]	#	down	no
c32676_g2_i6	GO:0005524;GO:0000166;GO:0006950;	-	O	46.0271	1.54101e-06	gi|530306051|gb|AGT17954.1|heat shock protein, partial [Cryptosporidium sp. chipmunk genotype II]	#	down	no
c32677_g1_i2	GO:0000166;	-	R	3.87817	0.0410574	gi|586728176|gb|EAR84355.2|RNA recognition motif 2 family protein [Tetrahymena thermophila SB210]	#	no	no
c32698_g2_i4	GO:0005840;GO:0005622;GO:0015935;GO:0005737;GO:0000028;GO:0030529;GO:0006412;GO:0003735;GO:0022627;	K02998	J	69.3465	0.000104183	gi|68069781|ref|XP_676802.1|40S ribosomal protein [Plasmodium berghei strain ANKA] gi|74993380|sp|Q4Z694.1|RSSA_PLABA RecName: Full=40S ribosomal protein SA [Plasmodium berghei ANKA] gi|56496659|emb|CAH94104.1| 40S ribosomal protein, putative [Plasmodium berghei] gi|675225297|emb|CDS45235.1| 40S ribosomal protein S2B, putative [Plasmodium berghei ANKA]	#	no	no
c32698_g2_i7	GO:0005840;GO:0005622;GO:0015935;GO:0005737;GO:0000028;GO:0030529;GO:0006412;GO:0003735;GO:0022627;	-	J	146.776	0.00543504	gi|156082017|ref|XP_001608501.1|40S ribosomal protein [Plasmodium vivax Sal-1] gi|457869005|ref|XP_004221424.1| 40S ribosomal protein [Plasmodium cynomolgi strain B] gi|229891607|sp|A5KE24.1|RSSA_PLAVS RecName: Full=40S ribosomal protein SA [Plasmodium vivax Sal-1] gi|148801072|gb|EDL42477.1| 40S ribosomal protein, putative [Plasmodium vivax] gi|389582740|dbj|GAB65477.1| 40S ribosomal protein [Pl…	#	no	up
c32698_g2_i10	GO:0005840;GO:0005622;GO:0015935;GO:0005737;GO:0000028;GO:0030529;GO:0006412;GO:0003735;GO:0022627;	K02998	J	146.138	0.00018529	gi|82704653|ref|XP_726642.1|ribosomal protein S2 [Plasmodium yoelii yoelii 17XNL] gi|74922158|sp|Q7RBT0.1|RSSA_PLAYO RecName: Full=40S ribosomal protein SA [Plasmodium yoelii yoelii] gi|23482139|gb|EAA18207.1| ribosomal protein S2, putative [Plasmodium yoelii yoelii] gi|564277510|gb|ETB58932.1| 40S ribosomal protein SA [Plasmodium yoelii 17X] gi|675230942|emb|CDU16708.1| 40S ribosomal protein S2B…	#	no	no
c32698_g2_i14	GO:0005840;GO:0005622;GO:0015935;GO:0005737;GO:0000028;GO:0030529;GO:0006412;GO:0003735;GO:0022627;	K02998	J	447.987	2.76748e-06	gi|401409908|ref|XP_003884402.1|hypothetical protein NCLIV_048020 [Neospora caninum Liverpool] gi|325118820|emb|CBZ54372.1| hypothetical protein NCLIV_048020 [Neospora caninum Liverpool]	#	no	up
c32720_g1_i1	GO:0000166;GO:0006184;GO:0003746;GO:0005525;GO:0006414;GO:0003924;	-	J	91.7124	5.32869e-06	gi|157783499|gb|ABV72557.1|translation elongation factor-like protein [Heterocapsa rotundata]	#	down	no
c32720_g1_i2	GO:0000166;GO:0006184;GO:0003746;GO:0005525;GO:0006414;GO:0003924;	-	J	13.2737	0.0169785	gi|294954686|ref|XP_002788268.1|translation elongation factor EF-1, subunit alpha,, putative [Perkinsus marinus ATCC 50983] gi|239903531|gb|EER20064.1| translation elongation factor EF-1, subunit alpha,, putative [Perkinsus marinus ATCC 50983]	#	no	no
c32720_g1_i3	GO:0000166;GO:0006184;GO:0003746;GO:0005525;GO:0006414;GO:0003924;	-	J	15.8628	0.00103809	gi|294867165|ref|XP_002764983.1|translation elongation factor EF-1, subunit alpha,, putative [Perkinsus marinus ATCC 50983] gi|239864863|gb|EEQ97700.1| translation elongation factor EF-1, subunit alpha,, putative [Perkinsus marinus ATCC 50983]	#	no	no
c32720_g1_i5	GO:0000166;GO:0006184;GO:0003746;GO:0006414;GO:0005525;GO:0003924;	-	J	20.6072	0.000142729	gi|54399510|gb|AAV34145.1|EF-1 alpha-like protein [Heterocapsa triquetra]	#	no	up
c32732_g1_i2	GO:0003964;GO:0008152;GO:0016787;GO:0016779;GO:0016740;GO:0006278;	-	-	5.16109	0.0101658	gi|471226831|ref|XP_004032442.1|IQ calmodulin-binding motif family protein, putative [Ichthyophthirius multifiliis] gi|340504410|gb|EGR30855.1| IQ calmodulin-binding motif family protein, putative [Ichthyophthirius multifiliis]	#	no	no
c32751_g1_i2	GO:0009035;GO:0008152;GO:0004828;GO:0016779;GO:0016874;GO:0003964;GO:0016787;GO:0016740;GO:0000737;GO:0006278;	-	-	4.7474	0.00999653	gi|471224607|ref|XP_004031050.1|hypothetical protein IMG5_147980 [Ichthyophthirius multifiliis] gi|340503202|gb|EGR29814.1| hypothetical protein IMG5_147980 [Ichthyophthirius multifiliis]	#	no	no
c32761_g1_i1	GO:0016310;GO:0005524;GO:0008168;GO:0036065;GO:0008234;GO:0004672;GO:0032259;GO:0018024;GO:0016301;GO:0006468;GO:0034968;GO:0008107;GO:0006508;GO:0016757;GO:0016740;GO:0016772;	-	STR	3.59324	0.0365297	gi|471224919|ref|XP_004031198.1|hypothetical protein IMG5_145110 [Ichthyophthirius multifiliis] gi|340503366|gb|EGR29962.1| hypothetical protein IMG5_145110 [Ichthyophthirius multifiliis]	#	no	no
c32767_g1_i1	GO:0006457;GO:0005524;GO:0000166;GO:0051082;GO:0006950;	-	O	331.204	2.21237e-07	gi|678327663|emb|CDW80546.1|chaperone protein [Stylonychia lemnae]	#	down	no
c32767_g1_i2	GO:0006457;GO:0005524;GO:0000166;GO:0051082;GO:0006950;	-	O	52.0737	0.00154199	gi|294868044|ref|XP_002765356.1|chaperone protein DNAK, putative [Perkinsus marinus ATCC 50983] gi|239865369|gb|EEQ98073.1| chaperone protein DNAK, putative [Perkinsus marinus ATCC 50983]	#	down	no
c32789_g1_i1	GO:0007018;GO:0005524;GO:0008152;GO:0005858;GO:0001539;GO:0030286;GO:0000166;GO:0017111;GO:0003777;GO:0006200;GO:0016887;	-	Z	4.13647	0.0220047	gi|145551031|ref|XP_001461193.1|hypothetical protein [Paramecium tetraurelia strain d4-2] gi|124429026|emb|CAK93820.1| unnamed protein product [Paramecium tetraurelia]	#	no	no
c32795_g1_i1	GO:0000166;GO:0006184;GO:0003746;GO:0005525;GO:0006414;GO:0003924;	-	J	33.1133	1.89992e-06	gi|294874827|ref|XP_002767118.1|Elongation factor 1-alpha, putative [Perkinsus marinus ATCC 50983] gi|239868546|gb|EEQ99835.1| Elongation factor 1-alpha, putative [Perkinsus marinus ATCC 50983]	#	no	up
c32795_g1_i2	GO:0000166;GO:0006184;GO:0003746;GO:0005525;GO:0006414;GO:0003924;	-	J	25.8454	3.95284e-05	gi|677286273|gb|AIM46994.1|translation elongation factor-like protein [Colpodella angusta]	#	no	up
c32795_g1_i3	GO:0000166;GO:0006184;GO:0003746;GO:0005525;GO:0006414;GO:0003924;	-	J	6.12852	0.0179194	gi|294875717|ref|XP_002767442.1|elongation factor 1-alpha, putative [Perkinsus marinus ATCC 50983] gi|239869023|gb|EER00160.1| elongation factor 1-alpha, putative [Perkinsus marinus ATCC 50983]	#	no	up
c32806_g2_i1	GO:0005840;GO:0003723;GO:0005622;GO:0008097;GO:0005737;GO:0030529;GO:0006412;GO:0003735;GO:0019843;	-	J	46.7982	6.84548e-05	gi|237841149|ref|XP_002369872.1|ribosomal protein L5, putative [Toxoplasma gondii ME49] gi|523571284|gb|EPR58179.1| ribosomal protein RPL5 [Toxoplasma gondii GT1] gi|527314934|gb|EPT31551.1| ribosomal protein RPL5 [Toxoplasma gondii ME49] gi|557733617|gb|ESS29758.1| ribosomal protein RPL5 [Toxoplasma gondii VEG] gi|672257314|gb|KFG32565.1| ribosomal protein RPL5 [Toxoplasma gondii GAB2-2007-GAL-D…	#	down	no
c32806_g2_i2	GO:0005840;GO:0003723;GO:0005622;GO:0008097;GO:0005737;GO:0030529;GO:0006412;GO:0003735;GO:0019843;	-	J	56.6365	4.46663e-06	gi|71030018|ref|XP_764651.1|60S ribosomal protein L5e [Theileria parva strain Muguga] gi|122052754|sp|Q4N655.1|RL5_THEPA RecName: Full=60S ribosomal protein L5 [Theileria parva] gi|68351607|gb|EAN32368.1| 60S ribosomal protein L5e, putative [Theileria parva]	#	down	no
c32828_g1_i1	GO:0016020;GO:0055085;GO:0008152;GO:0016746;GO:0047184;GO:0004427;GO:0016787;GO:0016740;GO:0015992;GO:0009678;	-	C	56.1579	0.0275352	gi|471236649|ref|XP_004040137.1|inorganic pyrophosphatase, putative [Ichthyophthirius multifiliis] gi|340509283|gb|EGR34833.1| inorganic pyrophosphatase, putative [Ichthyophthirius multifiliis]	#	no	no
c32828_g2_i2	GO:0016020;GO:0055085;GO:0008152;GO:0016787;GO:0004427;GO:0015992;GO:0009678;	K01507	S	17.7621	0.0175179	gi|471223260|ref|XP_004030412.1|inorganic pyrophosphatase, putative [Ichthyophthirius multifiliis] gi|340502493|gb|EGR29176.1| inorganic pyrophosphatase, putative [Ichthyophthirius multifiliis]	#	no	up
c32828_g1_i4	GO:0016020;GO:0055085;GO:0016787;GO:0008152;GO:0004427;GO:0015992;GO:0009678;	-	C	62.7522	0.000210224	gi|403347831|gb|EJY73348.1|Inorganic pyrophosphatase [Oxytricha trifallax]	#	no	no
c32846_g1_i2	GO:0005840;GO:0003723;GO:0015934;GO:0006412;GO:0003735;	-	J	51.8648	4.76528e-05	gi|574984884|gb|ETW46248.1|hypothetical protein PFMALIP_05687, partial [Plasmodium falciparum MaliPS096_E11]	#	no	no
c32846_g1_i4	GO:0005840;GO:0030529;GO:0006412;GO:0003735;GO:0005737;	-	J	14.0395	0.0151119	gi|146170339|ref|XP_001017488.2|ribosomal protein L4/L1 family protein [Tetrahymena thermophila] gi|353678144|sp|P0DJ55.1|RL4_TETTS RecName: Full=60S ribosomal protein L4 [Tetrahymena thermophila SB210] gi|358440088|pdb|4A17|C Chain C, T.Thermophila 60s Ribosomal Subunit In Complex With Initiation Factor 6. This File Contains 5s Rrna, 5.8s Rrna And Proteins Of Molecule 2. gi|358440134|pdb|4A1A|C …	#	no	no
c32846_g1_i5	GO:0005840;GO:0003723;GO:0015934;GO:0006412;GO:0003735;	K02930	J	73.2286	1.60478e-05	gi|124506063|ref|XP_001351629.1|60S ribosomal protein L4, putative [Plasmodium falciparum 3D7] gi|665764072|pdb|1VX7|F Chain F, Cryo-em Structure Of The Plasmodium Falciparum 80s Ribosome Bound To The Anti-protozoan Drug Emetine, Large Subunit (protein Only) gi|23504556|emb|CAD51436.1| 60S ribosomal protein L4, putative [Plasmodium falciparum 3D7] gi|574970846|gb|ETW33297.1| hypothetical protein …	#	down	no
c32853_g1_i3	GO:0006457;GO:0005524;GO:0051082;GO:0006950;	-	O	38.6724	0.000543802	gi|112253669|gb|ABI14419.1|heat shock protein 90 [Karlodinium veneficum]	#	no	no
c32882_g1_i1	GO:0004252;GO:0016020;GO:0007155;GO:0004222;GO:0006508;GO:0008270;	-	OT	127.951	8.63631e-06	gi|586741201|gb|EWS75215.1|leishmanolysin family protein [Tetrahymena thermophila SB210]	#	down	no
c32882_g2_i1	GO:0016020;GO:0004222;GO:0003676;GO:0007155;GO:0006508;GO:0016787;GO:0005975;GO:0008270;GO:0008810;	-	SOT	48.1455	9.62514e-06	gi|146185405|ref|XP_001031741.2|Histidine acid phosphatase family protein [Tetrahymena thermophila]	#	down	no
c32882_g1_i2	GO:0008270;	-	T	135.928	0.000303334	gi|586742420|gb|EWS75591.1|hypothetical protein TTHERM_000597660 [Tetrahymena thermophila SB210]	#	down	no
c32897_g1_i1	GO:0007018;GO:0008152;GO:0005524;GO:0005858;GO:0001539;GO:0030286;GO:0000166;GO:0006200;GO:0017111;GO:0003777;GO:0016887;	-	Z	4.6752	0.0151146	gi|229595213|ref|XP_001019094.2|Dynein heavy chain family protein [Tetrahymena thermophila]	#	no	no
c32898_g2_i3	GO:0008152;GO:0051539;	-	C	24.4323	0.000115808	gi|83317406|ref|XP_731148.1|aconitate hydratase 1 [Plasmodium yoelii yoelii 17XNL] gi|23491092|gb|EAA22713.1| aconitate hydratase 1 [Plasmodium yoelii yoelii] gi|564281288|gb|ETB62671.1| aconitate hydratase 1 [Plasmodium yoelii 17X] gi|675234436|emb|CDU20219.1| aconitate hydratase, putative [Plasmodium yoelii] gi|675239747|emb|CDZ17652.1| aconitate hydratase, putative [Plasmodium yoelii]	#	down	no
c32919_g1_i2	GO:0005840;GO:0003723;GO:0005622;GO:0015935;GO:0030529;GO:0006412;GO:0009536;GO:0003735;GO:0009507;GO:0019843;	-	K	7.18845	0.013444	gi|299830591|ref|YP_003735040.1|30S ribosomal protein S4 [Durinskia baltica] gi|297384955|gb|ADI40254.1| 30S ribosomal protein S4 [Durinskia baltica]	#	no	no
c32919_g1_i4	GO:0005840;GO:0003723;GO:0005622;GO:0015935;GO:0030529;GO:0006412;GO:0009536;GO:0003735;GO:0009507;GO:0019843;	-	J	10.1254	0.0214667	gi|299830416|ref|YP_003734631.1|ribosomal protein S4 [Kryptoperidinium foliaceum] gi|297385118|gb|ADI40416.1| ribosomal protein S4 [Kryptoperidinium foliaceum]	#	no	no
c32922_g1_i1	GO:0007018;GO:0008152;GO:0005524;GO:0005858;GO:0001539;GO:0030286;GO:0000166;GO:0006200;GO:0017111;GO:0003777;GO:0016887;	-	Z	3.7358	0.028874	gi|586731901|gb|EAS01815.2|dynein heavy chain, amine-terminal region protein [Tetrahymena thermophila SB210]	#	no	no
c32931_g1_i1	GO:0005856;GO:0005874;GO:0006184;GO:0005200;GO:0005737;GO:0003924;GO:0051258;GO:0000166;GO:0043234;GO:0007017;GO:0005525;	-	Z	28.3735	0.000111473	gi|579334862|gb|EUT85721.1|tubulin beta chain [Plasmodium falciparum Santa Lucia]	#	no	up
c32931_g3_i2	GO:0005856;GO:0005874;GO:0006184;GO:0005200;GO:0005737;GO:0003924;GO:0051258;GO:0000166;GO:0043234;GO:0007017;GO:0005525;	-	Z	30.1614	2.06693e-05	gi|110644981|gb|ABG81326.1|beta-tubulin [Metopus es]	#	no	up
c32937_g1_i1	GO:0007018;GO:0005874;GO:0008152;GO:0005524;GO:0008017;GO:0000166;GO:0003777;GO:0005871;	-	Z	6.88299	0.00832538	gi|586745490|gb|EAR87516.3|kinesin motor catalytic domain protein [Tetrahymena thermophila SB210]	#	no	no
c32943_g1_i2	GO:0005856;GO:0005874;GO:0006184;GO:0005200;GO:0005737;GO:0003924;GO:0051258;GO:0000166;GO:0043234;GO:0007017;GO:0005525;	-	Z	24.6754	0.00097815	gi|294929726|ref|XP_002779346.1|alpha-tubulin, putative [Perkinsus marinus ATCC 50983] gi|239888409|gb|EER11141.1| alpha-tubulin, putative [Perkinsus marinus ATCC 50983]	#	no	no
c32943_g2_i1	GO:0005856;GO:0005874;GO:0006184;GO:0005200;GO:0005737;GO:0003924;GO:0051258;GO:0043234;GO:0000166;GO:0005525;GO:0007017;	-	Z	52.4991	1.07607e-05	gi|33089064|gb|AAP93565.1|alpha-tubulin [Chilodonella uncinata] gi|33089080|gb|AAP93573.1| alpha-tubulin [Chilodonella uncinata]	#	no	up
c32943_g2_i2	GO:0005856;GO:0005874;GO:0006184;GO:0005200;GO:0005737;GO:0003924;GO:0051258;GO:0000166;GO:0043234;GO:0007017;GO:0005525;	-	Z	3.96067	0.0444349	gi|135438|sp|P10872.1|TBA_TETPYRecName: Full=Tubulin alpha chain [Tetrahymena pyriformis] gi|10791|emb|CAA31256.1| unnamed protein product [Tetrahymena pyriformis]	#	no	no
c32943_g2_i3	GO:0005856;GO:0005874;GO:0006184;GO:0005200;GO:0005737;GO:0003924;GO:0051258;GO:0000166;GO:0043234;GO:0007017;GO:0005525;	-	Z	114.868	0.00088636	gi|193891031|gb|ACF28669.1|alpha tubulin [Amphidinium carterae]	#	down	no
c32944_g1_i1	GO:0005524;GO:0005509;GO:0004672;GO:0006468;GO:0016772;	-	STP	3.93105	0.025102	gi|145495732|ref|XP_001433858.1|hypothetical protein [Paramecium tetraurelia strain d4-2] gi|124400979|emb|CAK66461.1| unnamed protein product [Paramecium tetraurelia]	#	no	no
c32951_g1_i1	GO:0007018;GO:0008152;GO:0005858;GO:0003341;GO:0030286;GO:0003777;GO:0006200;GO:0016887;	-	Z	3.70942	0.0284289	gi|586723961|gb|EAS07605.2|dynein heavy chain [Tetrahymena thermophila SB210]	#	no	no
c32960_g1_i2	GO:0046034;GO:0006810;GO:0045261;GO:0005524;GO:0006811;GO:0006754;GO:0015986;GO:0015991;GO:0033178;GO:0016787;GO:0016820;GO:0000166;GO:0015992;GO:0046933;GO:0046961;	-	C	16.1012	0.0214019	gi|672266198|gb|KFG39678.1|putative ATPase synthase subunit alpha, partial [Toxoplasma gondii FOU] gi|672560801|gb|KFH02057.1| putative ATPase synthase subunit alpha, partial [Toxoplasma gondii MAS]	#	no	no
c32960_g1_i3	GO:0046034;GO:0016020;GO:0009535;GO:0005524;GO:0006754;GO:0042777;GO:0016787;GO:0000166;GO:0015992;GO:0046961;GO:0046933;GO:0009507;GO:0006810;GO:0045261;GO:0006811;GO:0009579;GO:0015986;GO:0033178;GO:0015991;GO:0016820;GO:0009536;	-	C	8.79746	0.00342414	gi|299830569|ref|YP_003735017.1|ATP synthase CF1 alpha subunit [Durinskia baltica] gi|297384933|gb|ADI40232.1| ATP synthase CF1 alpha subunit [Durinskia baltica]	#	no	no
c32961_g3_i2	GO:0005524;GO:0005509;GO:0004672;GO:0006468;GO:0016772;	-	-	3.54559	0.0380199	gi|118362802|ref|XP_001014924.1|EF hand family protein [Tetrahymena thermophila]	#	no	no
c33254_g1_i1	GO:0008152;GO:0005524;GO:0004386;GO:0008026;GO:0003676;GO:0016787;GO:0000166;GO:0006200;	-	A	28.5044	0.0161097	gi|523573471|gb|EPR60274.1|DEAD (Asp-Glu-Ala-Asp) box polypeptide 17 [Toxoplasma gondii GT1] gi|557734918|gb|ESS30986.1| DEAD (Asp-Glu-Ala-Asp) box polypeptide 17 [Toxoplasma gondii VEG] gi|672262568|gb|KFG36774.1| DEAD (Asp-Glu-Ala-Asp) box polypeptide 17 [Toxoplasma gondii p89] gi|672271673|gb|KFG44036.1| DEAD (Asp-Glu-Ala-Asp) box polypeptide 17 [Toxoplasma gondii FOU] gi|672567599|gb|KFH07497…	#	no	no
c33495_g1_i1	GO:0005856;GO:0005874;GO:0006184;GO:0005200;GO:0005737;GO:0003924;GO:0051258;GO:0000166;GO:0043234;GO:0007017;GO:0005525;	K07374	Z	703.068	6.51153e-14	gi|118378497|ref|XP_001022424.1|Tubulin/FtsZ family, GTPase domain containing protein [Tetrahymena thermophila] gi|730899|sp|P41351.1|TBA_TETTH RecName: Full=Tubulin alpha chain; AltName: Full=Alpha-tubulin [Tetrahymena thermophila] gi|161729|gb|AAA21350.1| alpha-tubulin [Tetrahymena thermophila] gi|89304191|gb|EAS02179.1| tubulin/FtsZ family, GTPase domain protein [Tetrahymena thermophila SB210]	#	down	no
c33824_g1_i1	GO:0006457;GO:0003755;GO:0016853;GO:0000413;	K01802	O	26.8026	0.00142497	gi|71032259|ref|XP_765771.1|cyclophilin 1 [Theileria parva strain Muguga] gi|68352728|gb|EAN33488.1| cyclophilin 1 [Theileria parva]	#	no	no
c34117_g1_i1	-	-	SR	14.3794	2.38482e-05	gi|83282419|ref|XP_729762.1|senescence-associated protein [Plasmodium yoelii yoelii 17XNL] gi|23488483|gb|EAA21327.1| putative senescence-associated protein [Plasmodium yoelii yoelii]	#	no	up
c37544_g1_i1	GO:0006457;GO:0044267;GO:0005524;GO:0000166;GO:0051082;GO:0005737;	K09497	O	25.3136	0.0257632	gi|145490925|ref|XP_001431462.1|hypothetical protein [Paramecium tetraurelia strain d4-2] gi|124398567|emb|CAK64064.1| unnamed protein product [Paramecium tetraurelia]	#	no	no
c44768_g1_i1	GO:0005840;GO:0030529;GO:0005622;GO:0006412;GO:0003735;	K02885	J	7.58699	0.0456075	gi|294914382|ref|XP_002778261.1|60S ribosomal protein L19, putative [Perkinsus marinus ATCC 50983] gi|239886464|gb|EER10056.1| 60S ribosomal protein L19, putative [Perkinsus marinus ATCC 50983]	#	no	no
c45704_g1_i1	GO:0005840;GO:0030529;GO:0005622;GO:0006412;GO:0003735;	-	J	13.0184	0.0346937	gi|557193090|emb|CDJ58932.1|ribosomal protein L11, putative, partial [Eimeria maxima]	#	no	no
c53316_g1_i1	GO:0006457;GO:0044267;GO:0005524;GO:0000166;GO:0051082;GO:0005737;	K09499	O	20.5274	0.0093123	gi|124088485|ref|XP_001347119.1|T-complex protein 1, eta subunit [Paramecium tetraurelia strain d4-2] gi|145474297|ref|XP_001423171.1| hypothetical protein [Paramecium tetraurelia strain d4-2] gi|50057508|emb|CAH03492.1| T-complex protein 1, eta subunit, putative [Paramecium tetraurelia] gi|124390231|emb|CAK55773.1| unnamed protein product [Paramecium tetraurelia]	#	no	no
c54101_g1_i1	GO:0005840;GO:0015934;GO:0030529;GO:0005622;GO:0006412;GO:0003735;	-	J	25.5263	0.00568304	gi|71031290|ref|XP_765287.1|60S ribosomal protein L17 [Theileria parva strain Muguga] gi|122125955|sp|Q4N4B9.1|RL17_THEPA RecName: Full=60S ribosomal protein L17 [Theileria parva] gi|68352243|gb|EAN33004.1| 60S ribosomal protein L17, putative [Theileria parva]	#	no	no
c54282_g1_i1	GO:0046872;GO:0008152;GO:0016787;GO:0004222;GO:0006508;GO:0003824;	-	C	52.9671	0.00342576	gi|124507209|ref|XP_001352201.1|organelle processing peptidase, putative [Plasmodium falciparum 3D7] gi|21591790|gb|AAL73121.1| mitochondrial processing peptidase beta subunit precursor [Plasmodium falciparum] gi|23505231|emb|CAD52011.1| organelle processing peptidase, putative [Plasmodium falciparum 3D7] gi|574750667|gb|ETW18754.1| hypothetical protein PFFVO_02649 [Plasmodium falciparum Vietnam …	#	no	no
c54365_g1_i1	GO:0016020;GO:0055085;GO:0008152;GO:0004427;GO:0015992;GO:0009678;	K01507	SC	76.5789	0.000388539	gi|403370499|gb|EJY85113.1|Inorganic pyrophosphatase [Oxytricha trifallax]	#	down	no
c54784_g1_i1	GO:0016812;GO:0006807;GO:0016787;GO:0016810;GO:0005737;GO:0006208;	-	F	95.0855	0.0026127	gi|118361640|ref|XP_001014048.1|D-hydantoinase family protein [Tetrahymena thermophila]	#	no	no
c55053_g1_i1	GO:0005840;GO:0005622;GO:0006412;GO:0003735;	K02866	J	14.4497	0.00500647	gi|557239287|emb|CDJ70354.1|60S ribosomal protein L10, putative [Eimeria necatrix]	#	no	no
c55594_g1_i1	-	-	T	33.8224	0.025509	gi|675124396|ref|XP_008884085.1|MA3 domain-containing protein [Hammondia hammondi] gi|661337179|gb|KEP65309.1| MA3 domain-containing protein [Hammondia hammondi]	#	no	no
c56939_g1_i1	GO:0005840;GO:0030529;GO:0006412;GO:0003735;	K02882	J	13.1461	0.0176781	gi|510901836|ref|XP_004829576.1|60S ribosomal protein L18a, putative [Babesia equi] gi|429328150|gb|AFZ79910.1| 60S ribosomal protein L18a, putative [Babesia equi strain WA]	#	no	no
c59796_g1_i1	GO:0003723;GO:0008270;GO:0003676;	-	AK	32.1632	0.00165554	gi|68075673|ref|XP_679756.1|transcription or splicing factor-like protein [Plasmodium berghei strain ANKA] gi|56500572|emb|CAH94647.1| transcription or splicing factor-like protein, putative [Plasmodium berghei] gi|675227347|emb|CDS48575.1| conserved Plasmodium protein, unknown function [Plasmodium berghei ANKA]	#	no	no
c61097_g1_i1	GO:0005840;GO:0030529;GO:0005622;GO:0006412;GO:0003735;GO:0015935;	K02973	J	25.891	0.00173846	gi|209878548|ref|XP_002140715.1|40S ribosomal protein S23 [Cryptosporidium muris RN66] gi|209556321|gb|EEA06366.1| 40S ribosomal protein S23, putative [Cryptosporidium muris RN66]	#	no	no
c65951_g1_i1	GO:0004674;GO:0005524;GO:0000166;GO:0005509;GO:0004672;GO:0006468;GO:0016772;	-	-	15.4981	0.0208676	gi|67608112|ref|XP_666857.1|hypothetical protein [Cryptosporidium hominis TU502]	#	no	no
c74241_g1_i1	-	-	W	275.046	1.19858e-06	gi|672558832|gb|KFH00505.1|collagen triple helix protein [Toxoplasma gondii VAND]	#	down	no
c75006_g1_i1	GO:0046872;GO:0004222;GO:0006508;GO:0003824;	K17732	O	35.7368	0.0206622	gi|656187440|emb|CDR97793.1|mitochondrial processing peptidase beta subunit, putative [Babesia bigemina]	#	no	no
c75359_g1_i1	GO:0005840;GO:0003723;GO:0005622;GO:0015935;GO:0030529;GO:0006412;GO:0003735;GO:0019843;	K02997	J	21.9101	0.00684946	gi|237835795|ref|XP_002367195.1|40S ribosomal protein S9, putative [Toxoplasma gondii ME49] gi|675123952|ref|XP_008883863.1| ribosomal protein RPS9 [Hammondia hammondi] gi|523576866|gb|EPR63525.1| ribosomal protein RPS9 [Toxoplasma gondii GT1] gi|527308375|gb|EPT25014.1| ribosomal protein RPS9 [Toxoplasma gondii ME49] gi|557738340|gb|ESS34279.1| ribosomal protein RPS9 [Toxoplasma gondii VEG] gi|6…	#	no	no
c76169_g1_i1	GO:0005840;GO:0005622;GO:0006412;GO:0004386;GO:0003735;	K02917	J	28.7171	0.0451961	gi|85001117|ref|XP_955277.1|60S ribosomal protein l35a [Theileria annulata strain Ankara] gi|65303423|emb|CAI75801.1| 60S ribosomal protein l35a, putative [Theileria annulata]	#	no	no
c78240_g1_i1	GO:0005840;GO:0003723;GO:0030529;GO:0005622;GO:0006412;GO:0003735;GO:0003676;	K02964	J	19.3043	0.0342461	gi|237833767|ref|XP_002366181.1|40S ribosomal protein S18, putative [Toxoplasma gondii ME49] gi|675119996|ref|XP_008881885.1| ribosomal protein RPS18 [Hammondia hammondi] gi|523575345|gb|EPR62063.1| ribosomal protein RPS18 [Toxoplasma gondii GT1] gi|527310376|gb|EPT27011.1| ribosomal protein RPS18 [Toxoplasma gondii ME49] gi|557736588|gb|ESS32580.1| ribosomal protein RPS18 [Toxoplasma gondii VEG]…	#	no	no
c79295_g1_i1	GO:0016020;GO:0055085;GO:0008152;GO:0005524;GO:0019829;GO:0006812;GO:0006754;GO:0046872;GO:0016820;GO:0015077;GO:0016787;GO:0000166;GO:0016021;GO:0015672;	-	P	93.8092	0.0028087	gi|403374278|gb|EJY87080.1|Na+/K+ ATPase alpha subunit [Oxytricha trifallax]	#	down	no
c79702_g1_i1	GO:0005840;GO:0003723;GO:0030529;GO:0006412;GO:0003735;GO:0015935;	-	J	25.1202	0.000442547	gi|401402925|ref|XP_003881368.1|hypothetical protein NCLIV_044000 [Neospora caninum Liverpool] gi|325115780|emb|CBZ51335.1| hypothetical protein NCLIV_044000 [Neospora caninum Liverpool]	#	no	no
c81054_g1_i1	GO:0005840;GO:0015934;GO:0006412;GO:0003735;	-	J	21.2719	0.00788693	gi|209882510|ref|XP_002142691.1|60S ribosomal protein L26 [Cryptosporidium muris RN66] gi|209558297|gb|EEA08342.1| 60S ribosomal protein L26, putative [Cryptosporidium muris RN66]	#	no	no
c83187_g1_i1	GO:0005840;GO:0005622;GO:0006412;GO:0003735;	K02966	J	41.4803	0.0111248	gi|209880590|ref|XP_002141734.1|40S ribosomal protein S19 [Cryptosporidium muris RN66] gi|209557340|gb|EEA07385.1| 40S ribosomal protein S19, putative [Cryptosporidium muris RN66]	#	no	no
c85142_g1_i1	-	-	-	15.7944	0.0138917	gi|586740689|gb|EAR93097.3|hypothetical protein TTHERM_00449470 [Tetrahymena thermophila SB210]	#	no	no
c94005_g1_i1	GO:0006457;GO:0005524;GO:0051082;GO:0006950;	-	O	23.3459	0.000524471	gi|75858817|gb|ABA28985.1|heat shock protein 90 1, partial [Symbiodinium sp. C3]	#	no	no
c95220_g1_i1	GO:0047631;GO:0008152;GO:0016787;	-	L	48.5	0.0453661	gi|401413054|ref|XP_003885974.1|conserved hypothetical protein [Neospora caninum Liverpool] gi|325120394|emb|CBZ55948.1| conserved hypothetical protein [Neospora caninum Liverpool]	#	no	no
c96272_g1_i1	GO:0005840;GO:0030529;GO:0006412;GO:0003735;	K02955	J	10.1706	0.0184799	gi|557137114|emb|CDJ36922.1|40S ribosomal protein S14, putative [Eimeria tenella]	#	no	no
c96741_g1_i1	GO:0003677;GO:0005634;GO:0046982;GO:0006334;GO:0005694;GO:0000786;	-	B	34.4605	0.0025397	gi|20141289|sp|P80739.3|H4_EUPCRRecName: Full=Histone H4 [Moneuplotes crassus] gi|1763310|gb|AAB39722.1| histone H4 [Moneuplotes crassus]	#	down	no
c97039_g1_i1	GO:0000166;GO:0003676;	-	AR	120.612	0.000656518	gi|403338343|gb|EJY68407.1|RNA-binding proteins (RRM domain) [Oxytricha trifallax]	#	down	no
c97142_g1_i1	GO:0005840;GO:0030529;GO:0005622;GO:0003735;GO:0006414;	-	J	35.4178	0.0213976	gi|399218499|emb|CCF75386.1|unnamed protein product [Babesia microti strain RI]	#	no	no
c97430_g1_i1	GO:0046034;GO:0006810;GO:0045261;GO:0005524;GO:0006811;GO:0006754;GO:0015986;GO:0015991;GO:0033178;GO:0016820;GO:0016787;GO:0000166;GO:0017111;GO:0015992;GO:0046933;	K02133	C	77.3083	2.09576e-05	gi|401406724|ref|XP_003882811.1|ATP synthase subunit beta, related [Neospora caninum Liverpool] gi|325117227|emb|CBZ52779.1| ATP synthase subunit beta, related [Neospora caninum Liverpool]	#	no	up
c107632_g1_i1	GO:0005840;GO:0030529;GO:0005622;GO:0006412;GO:0003735;	-	J	17.1239	0.0203343	gi|317134935|gb|ADV03030.1|ribosomal protein S21 [Karlodinium veneficum] gi|320000518|gb|ADV92306.1| ribosomal protein S21 [Karlodinium veneficum]	#	no	no
c114269_g1_i1	-	-	W	122.048	2.19815e-07	gi|294933467|ref|XP_002780730.1|conserved hypothetical protein [Perkinsus marinus ATCC 50983] gi|239890766|gb|EER12525.1| conserved hypothetical protein [Perkinsus marinus ATCC 50983]	#	down	no
c114725_g1_i1	-	-	S	20.4817	3.32786e-06	gi|255965340|gb|ACU44975.1|senescence-associated protein-like [Pfiesteria piscicida]	#	no	up
c114748_g1_i1	GO:0006810;GO:0016020;GO:0016021;	-	C	14.3231	0.0158028	gi|471222112|ref|XP_004029862.1|mitochondrial carrier protein, putative [Ichthyophthirius multifiliis] gi|340501894|gb|EGR28626.1| mitochondrial carrier protein, putative [Ichthyophthirius multifiliis]	#	no	no
c115514_g1_i1	GO:0003677;GO:0008233;GO:0008237;GO:0004177;GO:0008152;GO:0016787;GO:0006508;	-	R	28.0789	0.048593	gi|67605346|ref|XP_666677.1|nuclear DNA-binding protein G2p -related [Cryptosporidium hominis TU502]	#	down	no
c115658_g1_i1	GO:0046872;GO:0008270;GO:0003676;	-	OU	23.6779	0.00025876	gi|294873524|ref|XP_002766658.1|cellular nucleic acid binding protein, putative [Perkinsus marinus ATCC 50983] gi|239867715|gb|EEQ99375.1| cellular nucleic acid binding protein, putative [Perkinsus marinus ATCC 50983]	#	down	no
c115687_g1_i1	GO:0008152;GO:0016787;GO:0005524;GO:0051301;GO:0000166;GO:0017111;	-	O	77.2171	0.00741063	gi|403332118|gb|EJY65052.1|AAA family ATPase, CDC48 subfamily protein [Oxytricha trifallax]	#	no	no
c115721_g1_i1	GO:0016740;GO:0003950;GO:0006471;	-	M	51.0526	0.00414551	gi|678324619|emb|CDW82101.1|phosphatidylinositol--trisphosphate 3- [Stylonychia lemnae]	#	no	no
c116194_g1_i1	GO:0019904;	K06630	O	26.4836	0.00258563	gi|294953313|ref|XP_002787701.1|14-3-3 protein, putative [Perkinsus marinus ATCC 50983] gi|239902725|gb|EER19497.1| 14-3-3 protein, putative [Perkinsus marinus ATCC 50983]	#	no	no
c116540_g1_i1	GO:0005874;GO:0006184;GO:0005200;GO:0003924;GO:0051258;GO:0000166;GO:0043234;GO:0007017;GO:0005525;	-	Z	27.3496	0.0122745	gi|567569490|gb|AHC92554.1|beta tubulin subunit, partial [Colponema sp. Vietnam]	#	no	no
c117285_g1_i1	GO:0005840;GO:0030529;GO:0006412;GO:0003735;	K02957	J	48.5	0.0453661	gi|294880399|ref|XP_002768996.1|40S ribosomal protein S15a, putative [Perkinsus marinus ATCC 50983] gi|294889262|ref|XP_002772732.1| 40S ribosomal protein S15a, putative [Perkinsus marinus ATCC 50983] gi|294947710|ref|XP_002785455.1| 40S ribosomal protein S15a, putative [Perkinsus marinus ATCC 50983] gi|239872069|gb|EER01714.1| 40S ribosomal protein S15a, putative [Perkinsus marinus ATCC 50983] g…	#	no	no
c117314_g1_i1	GO:0003723;GO:0000166;GO:0003676;	-	A	24.8882	0.000267534	gi|656183418|emb|CDR94259.1|polyadenylate binding protein, putative [Babesia bigemina]	#	no	no
c117445_g1_i1	GO:0005634;GO:0006334;	K11290	L	90.6184	0.00337024	gi|221054644|ref|XP_002258461.1|nucleosome assembly protein [Plasmodium knowlesi strain H] gi|193808530|emb|CAQ39233.1| nucleosome assembly protein, putative [Plasmodium knowlesi strain H]	#	no	no
c117858_g1_i1	GO:0005840;GO:0030529;GO:0005622;GO:0006412;GO:0003735;	K02934	J	10.6032	0.0238961	gi|67623283|ref|XP_667924.1|60S ribosomal protein L6 (YL 16 like) [Cryptosporidium hominis TU502]	#	no	no
c118892_g1_i1	GO:0005840;GO:0030529;GO:0005622;GO:0006412;GO:0003735;	-	J	9.49729	0.0216877	gi|403376882|gb|EJY88427.1|Ribosomal protein L15 [Oxytricha trifallax]	#	no	no
c123180_g1_i1	GO:0006810;GO:0045261;GO:0006811;GO:0015986;GO:0006754;GO:0016787;GO:0015992;GO:0046961;GO:0046933;	K02136	C	49.7763	0.0417116	gi|319997194|gb|ADV91191.1|mitochondrial ATP synthase F1 gamma subunit [Karlodinium veneficum]	#	no	no
c136222_g1_i1	GO:0005840;GO:0005622;GO:0006412;GO:0003735;GO:0019843;	K02940	J	17.8684	0.0446811	gi|399216749|emb|CCF73436.1|unnamed protein product [Babesia microti strain RI]	#	no	no
c136575_g1_i1	GO:0004198;GO:0008233;GO:0008234;GO:0016787;GO:0006508;GO:0005509;GO:0005622;	-	OT	31.4825	0.0104988	gi|678314365|emb|CDW87374.1|calpain family cysteine protease containing protein [Stylonychia lemnae]	#	no	no
c137176_g1_i1	GO:0016616;GO:0008152;GO:0003824;GO:0055114;GO:0070403;GO:0006631;GO:0003857;GO:0016491;GO:0050662;	-	I	54.8816	0.0299012	gi|294899893|ref|XP_002776796.1|3-hydroxyacyl-CoA dehyrogenase, putative [Perkinsus marinus ATCC 50983] gi|239883997|gb|EER08612.1| 3-hydroxyacyl-CoA dehyrogenase, putative [Perkinsus marinus ATCC 50983]	#	no	no
c137663_g1_i1	-	-	RK	24.25	0.00412789	gi|403347115|gb|EJY72973.1|hypothetical protein OXYTRI_05897 [Oxytricha trifallax]	#	no	no
c138951_g1_i1	GO:0006457;GO:0044267;GO:0005524;GO:0000166;GO:0051082;GO:0016740;GO:0005737;	-	O	32.5461	0.0293909	gi|403339324|gb|EJY68920.1|Chaperonin GroEL (HSP60 family) [Oxytricha trifallax]	#	no	no
c140816_g1_i1	GO:0003677;GO:0005634;GO:0006355;GO:0043565;GO:0003700;	-	-	21.5378	0.0227823	gi|118401562|ref|XP_001033101.1|hypothetical protein TTHERM_00441860 [Tetrahymena thermophila] gi|89287448|gb|EAR85438.1| hypothetical protein TTHERM_00441860 [Tetrahymena thermophila SB210]	#	no	no
c143056_g1_i1	GO:0005840;GO:0030529;GO:0005622;GO:0003735;GO:0006414;	K02943	J	12.125	0.0306712	gi|25136285|gb|AAL50112.1|acidic ribosomal protein P2 [Cyclospora cayetanensis]	#	no	no
c147971_g1_i1	GO:0005840;GO:0030529;GO:0005622;GO:0006412;GO:0003735;	-	J	41.1612	0.011508	gi|317134963|gb|ADV03044.1|ribosomal protein L18 [Amphidinium carterae]	#	down	no
c149551_g1_i1	GO:0005840;GO:0005622;GO:0006412;GO:0003735;	-	J	28.398	0.0468626	gi|557204232|emb|CDI86475.1|60S ribosomal protein L22, putative [Eimeria praecox]	#	no	no
c855_g1_i1	-	-	-	Inf	0.0250455	gi|678344582|emb|CDW71868.1|UNKNOWN [Stylonychia lemnae]	#	no	no
c952_g2_i1	GO:0006457;GO:0005783;GO:0008152;GO:0016853;GO:0045454;GO:0016757;GO:0003756;GO:0016740;	-	O	Inf	0.00517097	gi|471231842|ref|XP_004037058.1|hypothetical protein IMG5_062500 [Ichthyophthirius multifiliis] gi|340507050|gb|EGR33072.1| hypothetical protein IMG5_062500 [Ichthyophthirius multifiliis]	#	no	no
c2537_g1_i1	GO:0045859;GO:0001932;GO:0016310;GO:0008603;GO:0016301;GO:0005952;	-	T	Inf	0.018235	gi|294881577|ref|XP_002769417.1|cAMP-dependent protein kinase regulatory subunit, putative [Perkinsus marinus ATCC 50983] gi|239872826|gb|EER02135.1| cAMP-dependent protein kinase regulatory subunit, putative [Perkinsus marinus ATCC 50983]	#	no	no
c2986_g1_i1	-	-	T	Inf	0.00406504	gi|675129772|ref|XP_008886773.1|EGF family domain-containing protein [Hammondia hammondi] gi|661334422|gb|KEP62567.1| EGF family domain-containing protein [Hammondia hammondi]	#	down	no
c3015_g1_i1	-	-	S	Inf	0.0093542	gi|403362400|gb|EJY80927.1|hypothetical protein OXYTRI_21682 [Oxytricha trifallax]	#	down	no
c7294_g1_i1	GO:0003950;GO:0006471;	-	R	Inf	0.00184189	gi|294873854|ref|XP_002766770.1|ankyrin repeat domain containing protein [Perkinsus marinus ATCC 50983] gi|239867933|gb|EEQ99487.1| ankyrin repeat domain containing protein [Perkinsus marinus ATCC 50983]	#	no	no
c7366_g2_i1	GO:0003677;GO:0005634;GO:0006334;	-	DB	Inf	0.038598	gi|574966354|gb|ETW29517.1|hypothetical protein PFFCH_03088 [Plasmodium falciparum FCH/4] gi|574973439|gb|ETW35620.1| hypothetical protein PFTANZ_03674 [Plasmodium falciparum Tanzania (2000708)] gi|574987075|gb|ETW48372.1| hypothetical protein PFMALIP_03581 [Plasmodium falciparum MaliPS096_E11] gi|575000019|gb|ETW60498.1| hypothetical protein PFMC_03604 [Plasmodium falciparum CAMP/Malaysia] gi|57…	#	no	no
c8023_g1_i1	GO:0004450;GO:0006099;GO:0016616;GO:0055114;	-	C	Inf	0.0365451	gi|157384071|gb|ABV49395.1|monomeric NADP(+)-dependent isocitrate dehydrogenase [Karenia brevis]	#	no	no
c8651_g1_i1	GO:0006457;GO:0008152;GO:0016853;GO:0003756;GO:0045454;	-	O	Inf	0.00728763	gi|672285527|gb|KFG54196.1|putative protein disulfide isomerase-related protein (provisional) [Toxoplasma gondii FOU]	#	no	no
c14130_g1_i3	GO:0046872;GO:0016746;GO:0008152;GO:0047184;GO:0005509;GO:0016740;	K02183	ZTD	Inf	2.0293e-05	gi|557154173|emb|CDI79520.1|calmodulin, putative [Eimeria praecox]	#	down	no
c15781_g1_i1	GO:0020037;GO:0046872;GO:0005506;GO:0006633;GO:0055114;GO:0016717;GO:0006629;	-	I	Inf	0.0148064	gi|294867950|ref|XP_002765309.1|Delta-5/delta-6 fatty acid desaturase, putative [Perkinsus marinus ATCC 50983] gi|239865322|gb|EEQ98026.1| Delta-5/delta-6 fatty acid desaturase, putative [Perkinsus marinus ATCC 50983]	#	down	no
c15798_g1_i1	GO:0005856;GO:0005874;GO:0006184;GO:0005200;GO:0005737;GO:0003924;GO:0051258;GO:0000166;GO:0043234;GO:0007017;GO:0005525;	-	Z	Inf	0.0294183	gi|294867173|ref|XP_002764987.1|beta-tubulin, putative [Perkinsus marinus ATCC 50983] gi|239864867|gb|EEQ97704.1| beta-tubulin, putative [Perkinsus marinus ATCC 50983]	#	no	no
c16218_g1_i1	GO:0008270;	-	-	Inf	0.0192175	gi|118381721|ref|XP_001024021.1|Zinc finger, Ran binding protein [Tetrahymena thermophila]	#	no	no
c16318_g1_i1	GO:0000166;GO:0007264;GO:0005525;GO:0015031;	-	RU	Inf	0.0346071	gi|672279309|gb|KFG50114.1|Rab18/RabC-family small GTPase, partial [Toxoplasma gondii p89]	#	no	no
c16768_g1_i1	GO:0006430;GO:0005524;GO:0005737;GO:0003676;GO:0016874;GO:0006418;GO:0000166;GO:0004824;GO:0004812;	-	J	Inf	0.0327775	gi|118399585|ref|XP_001032117.1|lysyl-tRNA synthetase family protein [Tetrahymena thermophila] gi|89286455|gb|EAR84454.1| lysine-tRNA ligase [Tetrahymena thermophila SB210]	#	no	no
c16994_g1_i1	GO:0051726;GO:0000079;GO:0019901;	-	D	Inf	0.0120537	gi|403347112|gb|EJY72971.1|Cyclin, N-terminal domain containing protein [Oxytricha trifallax]	#	down	no
c17011_g1_i1	GO:0004784;GO:0006801;GO:0019430;GO:0046872;GO:0055114;GO:0016491;	-	P	Inf	0.00983768	gi|146359206|gb|ABQ23892.1|iron-containing superoxide dismutase [Crypthecodinium cohnii]	#	down	no
c17127_g1_i1	GO:0005856;GO:0005874;GO:0006184;GO:0005200;GO:0005737;GO:0003924;GO:0051258;GO:0000166;GO:0043234;GO:0007017;GO:0005525;	K07375	Z	Inf	2.60925e-18	gi|403343686|gb|EJY71173.1|Tubulin beta chain [Oxytricha trifallax] gi|403369984|gb|EJY84851.1| Tubulin beta chain [Oxytricha trifallax] gi|403371053|gb|EJY85402.1| Tubulin beta chain [Oxytricha trifallax]	#	down	no
c17917_g1_i1	GO:0004198;GO:0008233;GO:0008234;GO:0016787;GO:0006508;GO:0005509;GO:0005622;	-	OT	Inf	0.00231516	gi|678331663|emb|CDW78488.1|calpain family cysteine protease containing protein [Stylonychia lemnae]	#	down	no
c18172_g1_i1	GO:0006457;GO:0005783;GO:0005509;GO:0051082;	-	O	Inf	0.00211192	gi|30314957|gb|AAP30725.1|calreticulin-like protein [Plasmodium yoelii]	#	down	no
c19351_g1_i1	GO:0005524;GO:0000166;GO:0019538;GO:0006950;GO:0017111;	-	O	Inf	0.0481118	gi|401407262|ref|XP_003883080.1|hypothetical protein NCLIV_028370 [Neospora caninum Liverpool] gi|325117496|emb|CBZ53048.1| hypothetical protein NCLIV_028370 [Neospora caninum Liverpool]	#	no	no
c19890_g1_i1	GO:0005840;GO:0005622;GO:0006412;GO:0003735;	-	J	Inf	0.000205305	gi|118377144|ref|XP_001021598.1|60S ribosomal protein L34, putative [Tetrahymena thermophila] gi|353678079|sp|P0DJ23.1|RL34_TETTS RecName: Full=60S ribosomal protein L34 [Tetrahymena thermophila SB210] gi|358440121|pdb|4A18|L Chain L, T.Thermophila 60s Ribosomal Subunit In Complex With Initiation Factor 6. This File Contains 26s Rrna And Proteins Of Molecule 1 gi|358440167|pdb|4A1B|L Chain L, T.T…	#	down	no
c20801_g2_i1	GO:0046872;	-	S	Inf	0.0481118	gi|678309923|emb|CDW89635.1|zinc finger protein c3h1 type-like 1 [Stylonychia lemnae]	#	no	no
c21012_g1_i1	GO:0003723;	-	J	Inf	0.0202563	gi|118378471|ref|XP_001022411.1|Pumilio-family RNA binding repeat containing protein [Tetrahymena thermophila]	#	no	no
c21033_g1_i1	GO:0007018;GO:0008152;GO:0005524;GO:0030286;GO:0000166;GO:0006200;GO:0017111;GO:0003777;GO:0016887;	-	Z	Inf	0.00889587	gi|672254309|gb|KFG30270.1|putative dynein gamma chain, flagellar outer arm, partial [Toxoplasma gondii p89]	#	down	no
c21274_g1_i2	GO:0016021;GO:0006633;GO:0055114;GO:0016491;GO:0016717;GO:0006629;	-	I	Inf	0.0481118	gi|118363104|ref|XP_001014958.1|Fatty acid desaturase family protein [Tetrahymena thermophila] gi|89296544|gb|EAR94532.1| fatty acid desaturase [Tetrahymena thermophila SB210]	#	no	no
c21871_g1_i1	GO:0008299;GO:0004161;GO:0016740;	K00804	H	Inf	0.00278678	gi|471225019|ref|XP_004031247.1|octaprenyl-diphosphate synthase, putative [Ichthyophthirius multifiliis] gi|340503417|gb|EGR30011.1| octaprenyl-diphosphate synthase, putative [Ichthyophthirius multifiliis]	#	no	no
c23222_g1_i1	GO:0004014;GO:0006597;GO:0008295;GO:0003824;GO:0006596;	-	E	Inf	0.0327775	gi|2331032|gb|AAB66828.1|ornithine decarboxylase [Plasmodium falciparum]	#	no	no
c23364_g1_i1	GO:0008152;GO:0005524;GO:0004386;GO:0008026;GO:0003676;GO:0006413;GO:0003743;GO:0016787;GO:0000166;GO:0006200;	-	S	Inf	0.0237453	gi|557234344|emb|CDJ52069.1|ATP-dependent helicase, putaive, putative [Eimeria brunetti]	#	no	no
c23648_g2_i1	GO:0006457;GO:0005783;GO:0008152;GO:0016853;GO:0005509;GO:0003756;GO:0045454;	-	O	Inf	0.0481118	gi|608654431|gb|EZG49484.1|disulfide isomerase [Gregarina niphandrodes]	#	no	no
c23904_g1_i1	GO:0005634;GO:0003677;GO:0006355;GO:0043565;GO:0003700;	-	-	Inf	0.00320721	gi|678312952|emb|CDW88112.1|UNKNOWN [Stylonychia lemnae]	#	down	no
c24038_g1_i1	GO:0006184;GO:0016779;GO:0003746;GO:0006414;GO:0005737;GO:0003924;GO:0000166;GO:0005525;GO:0016740;	-	J	Inf	0.0120537	gi|557198794|emb|CDJ59653.1|elongation factor 1-alpha, putative [Eimeria maxima]	#	no	no
c24213_g1_i1	GO:0005524;GO:0000166;GO:0006950;	-	O	Inf	0.00128634	gi|20198944|gb|AAM02971.2|AF421538_1BiP [Crypthecodinium cohnii]	#	down	no
c25116_g1_i2	GO:0004775;GO:0003878;GO:0008152;GO:0003824;GO:0048037;GO:0004776;GO:0016874;	-	C	Inf	0.0481118	gi|294931297|ref|XP_002779820.1|Succinyl-CoA ligase, putative [Perkinsus marinus ATCC 50983] gi|239889506|gb|EER11615.1| Succinyl-CoA ligase, putative [Perkinsus marinus ATCC 50983]	#	no	no
c25159_g1_i1	GO:0016020;GO:0008152;GO:0005524;GO:0000166;GO:0006200;GO:0017111;GO:0016887;	-	QR	Inf	0.0346071	gi|294879234|ref|XP_002768613.1|ATP-binding cassette transporter, putative [Perkinsus marinus ATCC 50983] gi|239871284|gb|EER01331.1| ATP-binding cassette transporter, putative [Perkinsus marinus ATCC 50983]	#	no	no
c25560_g1_i1	GO:0005524;GO:0000166;GO:0006950;	-	O	Inf	0.0148064	gi|145547407|ref|XP_001459385.1|hypothetical protein [Paramecium tetraurelia strain d4-2] gi|124427210|emb|CAK91988.1| unnamed protein product [Paramecium tetraurelia]	#	down	no
c25731_g1_i1	GO:0055114;GO:0004128;GO:0016491;	-	C	Inf	0.000345006	gi|678316689|emb|CDW86183.1|nadh-cytochrome b5 reductase [Stylonychia lemnae]	#	down	no
c25731_g1_i2	GO:0055114;GO:0004128;GO:0016491;	-	C	Inf	0.038598	gi|403363208|gb|EJY81344.1|NADH-cytochrome b5 reductase [Oxytricha trifallax]	#	no	no
c25842_g1_i1	GO:0005524;GO:0000166;GO:0006950;	-	O	Inf	0.0327775	gi|209881281|ref|XP_002142079.1|heat shock protein 70 [Cryptosporidium muris RN66] gi|209557685|gb|EEA07730.1| heat shock protein 70, putative [Cryptosporidium muris RN66]	#	no	no
c26435_g1_i1	GO:0008152;GO:0016881;GO:0016874;	K06689	O	Inf	0.00804922	gi|678341754|emb|CDW73277.1|UNKNOWN [Stylonychia lemnae]	#	no	no
c26794_g1_i1	GO:0006572;GO:0009072;GO:0003868;GO:0016701;GO:0051213;GO:0055114;GO:0046872;GO:0006559;GO:0016491;	-	E	Inf	0.00266	gi|403359732|gb|EJY79525.1|4-hydroxyphenylpyruvate dioxygenase [Oxytricha trifallax]	#	down	no
c27262_g1_i1	-	-	SOTPU	Inf	0.000520928	gi|146165185|ref|XP_001014578.2|conserved hypothetical protein [Tetrahymena thermophila]	#	down	no
c27401_g1_i1	GO:0005840;GO:0030529;GO:0006412;GO:0003735;	K02894	J	Inf	6.38548e-05	gi|697890193|ref|XP_009690338.1|ribosomal protein L23 [Theileria orientalis strain Shintoku] gi|403221905|dbj|BAM40037.1| ribosomal protein L23 [Theileria orientalis strain Shintoku]	#	no	no
c27680_g1_i2	GO:0046872;	-	S	Inf	0.00253935	gi|118376804|ref|XP_001021583.1|Zinc finger protein CTH1 [Tetrahymena thermophila] gi|89303350|gb|EAS01338.1| zinc finger protein CTH1 [Tetrahymena thermophila SB210]	#	no	no
c27785_g1_i2	GO:0005840;GO:0042254;GO:0030529;GO:0022625;GO:0005622;GO:0003735;GO:0006414;	-	J	Inf	0.00765838	gi|296172|emb|CAA50532.1|protective antigen [Plasmodium falciparum]	#	no	no
c27850_g1_i1	GO:0007018;GO:0005524;GO:0030286;GO:0008152;GO:0006200;GO:0003777;GO:0016887;	-	ZO	Inf	0.00168246	gi|672294412|gb|KFG59351.1|flagellar outer dynein arm heavy chain gamma, partial [Toxoplasma gondii RUB]	#	down	no
c28068_g1_i1	GO:0005840;GO:0030529;GO:0005622;GO:0003735;GO:0006414;	-	J	Inf	0.00765838	gi|51539274|gb|AAU06125.1|acidic ribosomal P2 protein [Moneuplotes minuta]	#	no	no
c28170_g1_i1	-	-	S	Inf	0.0164262	gi|294877542|ref|XP_002768024.1|senescence-associated protein, putative [Perkinsus marinus ATCC 50983] gi|239870181|gb|EER00742.1| senescence-associated protein, putative [Perkinsus marinus ATCC 50983]	#	no	no
c28557_g1_i1	GO:0016020;GO:0051537;GO:0008121;GO:0016679;GO:0051536;GO:0055114;GO:1902600;GO:0046872;GO:0005739;GO:0070469;GO:0016491;	-	C	Inf	0.013355	gi|294920235|ref|XP_002778583.1|ubiquinol-cytochrome c reductase, iron-sulfur subunit, putative [Perkinsus marinus ATCC 50983] gi|239887152|gb|EER10378.1| ubiquinol-cytochrome c reductase, iron-sulfur subunit, putative [Perkinsus marinus ATCC 50983]	#	no	no
c28793_g2_i2	GO:0004123;GO:0044540;GO:0016829;GO:0008152;GO:0080146;GO:0003824;GO:0030170;	-	E	Inf	8.55466e-05	gi|294940923|ref|XP_002782924.1|Cystathionine beta-lyase, putative [Perkinsus marinus ATCC 50983] gi|239895106|gb|EER14720.1| Cystathionine beta-lyase, putative [Perkinsus marinus ATCC 50983]	#	down	no
c29420_g2_i2	GO:0005840;GO:0030529;GO:0005622;GO:0006412;GO:0003735;	-	J	Inf	0.0225165	gi|399218273|emb|CCF75160.1|unnamed protein product [Babesia microti strain RI]	#	no	no
c29510_g1_i1	GO:0005840;GO:0005622;GO:0006412;GO:0003735;	K02918	J	Inf	0.00517097	gi|294894823|ref|XP_002774971.1|ribosomal protein L35, putative [Perkinsus marinus ATCC 50983] gi|294931273|ref|XP_002779808.1| ribosomal protein L35, putative [Perkinsus marinus ATCC 50983] gi|239880751|gb|EER06787.1| ribosomal protein L35, putative [Perkinsus marinus ATCC 50983] gi|239889494|gb|EER11603.1| ribosomal protein L35, putative [Perkinsus marinus ATCC 50983]	#	no	no
c30382_g1_i1	GO:0003677;GO:0005634;GO:0046982;GO:0006334;GO:0005694;GO:0000786;	-	B	Inf	0.0430785	gi|209877517|ref|XP_002140200.1|histone H2B [Cryptosporidium muris RN66] gi|209555806|gb|EEA05851.1| histone H2B, putative [Cryptosporidium muris RN66]	#	no	no
c30859_g1_i2	GO:0005840;GO:0015934;GO:0030529;GO:0006412;GO:0003735;	-	J	Inf	0.0310499	gi|697894535|ref|XP_009692506.1|60S ribosomal protein L13 [Theileria orientalis strain Shintoku] gi|403224075|dbj|BAM42205.1| 60S ribosomal protein L13 [Theileria orientalis strain Shintoku]	#	no	no
c30922_g2_i10	-	-	Z	Inf	0.015594	gi|315451327|gb|ADU24746.1|actin [Dinophysis caudata] gi|315451332|gb|ADU24748.1| actin [Dinophysis caudata] gi|315451347|gb|ADU24755.1| actin [Dinophysis caudata]	#	no	no
c31084_g1_i1	GO:0005840;GO:0006412;GO:0003735;	-	J	Inf	0.000945967	gi|403349563|gb|EJY74220.1|60S ribosomal protein L4 [Oxytricha trifallax] gi|403353438|gb|EJY76254.1| 60S ribosomal protein L4 [Oxytricha trifallax]	#	no	no
c31184_g1_i2	GO:0008152;GO:0005524;GO:0004386;GO:0008026;GO:0003676;GO:0006413;GO:0003743;GO:0016787;GO:0000166;GO:0006200;	-	L	Inf	0.010886	gi|401413568|ref|XP_003886231.1|DEAD-box ATP-dependent RNA helicase 34, related [Neospora caninum Liverpool] gi|325120651|emb|CBZ56206.1| DEAD-box ATP-dependent RNA helicase 34, related [Neospora caninum Liverpool]	#	no	no
c31210_g2_i3	GO:0005840;GO:0005622;GO:0006412;GO:0003735;	-	J	Inf	3.49678e-05	gi|237845065|ref|XP_002371830.1|40s ribosomal protein s19, putative [Toxoplasma gondii ME49]	#	down	no
c31256_g1_i2	GO:0006457;GO:0044267;GO:0005524;GO:0000166;GO:0006950;GO:0042026;GO:0005737;	-	O	Inf	0.0173056	gi|294948369|ref|XP_002785716.1|heat shock protein 60, putative [Perkinsus marinus ATCC 50983] gi|239899764|gb|EER17512.1| heat shock protein 60, putative [Perkinsus marinus ATCC 50983]	#	no	no
c31466_g1_i8	GO:0005840;GO:0003723;GO:0030529;GO:0005622;GO:0006412;GO:0003735;GO:0003676;	K02964	J	Inf	0.00192757	gi|678331122|emb|CDW78764.1|40s ribosomal protein s18 [Stylonychia lemnae]	#	no	no
c31846_g1_i4	GO:0008152;GO:0005524;GO:0000166;GO:0006200;GO:0017111;GO:0016887;	-	PV	Inf	0.00660213	gi|145530237|ref|XP_001450896.1|hypothetical protein [Paramecium tetraurelia strain d4-2] gi|124418529|emb|CAK83499.1| unnamed protein product [Paramecium tetraurelia]	#	no	no
c31856_g1_i1	GO:0005840;GO:0005622;GO:0006412;GO:0003735;	-	J	Inf	1.66361e-05	gi|557154175|emb|CDI79522.1|60s ribosomal protein L33-A, putative [Eimeria praecox]	#	down	no
c31923_g3_i2	GO:0005524;GO:0000166;GO:0006950;	-	O	Inf	0.000389936	gi|608645103|gb|EZG42686.1|heat shock protein 70 [Gregarina niphandrodes]	#	down	no
c31997_g4_i1	GO:0046034;GO:0006810;GO:0045261;GO:0005524;GO:0006811;GO:0006754;GO:0015986;GO:0015991;GO:0033178;GO:0016820;GO:0016787;GO:0000166;GO:0017111;GO:0015992;GO:0046933;	-	C	Inf	0.0310499	gi|237832039|ref|XP_002365317.1|ATP synthase beta chain, putative [Toxoplasma gondii ME49] gi|78057343|gb|ABB17195.1| mitochondrial F1-ATP synthase beta subunit precursor [Toxoplasma gondii] gi|523576002|gb|EPR62703.1| ATP synthase beta subunit ATP-B [Toxoplasma gondii GT1] gi|527312976|gb|EPT29605.1| ATP synthase beta subunit ATP-B [Toxoplasma gondii ME49] gi|557735991|gb|ESS31997.1| ATP synthas…	#	no	no
c32099_g1_i1	GO:0005840;GO:0030529;GO:0005622;GO:0006412;GO:0003735;	-	J	Inf	1.24134e-05	gi|457868594|ref|XP_004221219.1|60S ribosomal protein L15-1 [Plasmodium cynomolgi strain B] gi|389582534|dbj|GAB65272.1| 60S ribosomal protein L15-1 [Plasmodium cynomolgi strain B]	#	no	no
c32099_g1_i2	GO:0005840;GO:0030529;GO:0005622;GO:0006412;GO:0003735;	-	J	Inf	0.0192175	gi|66356438|ref|XP_625397.1|60S ribosomal protein L15 [Cryptosporidium parvum Iowa II] gi|67598198|ref|XP_666201.1| 60S ribosomal protein L15-2 [Cryptosporidium hominis TU502] gi|46226369|gb|EAK87374.1| 60S ribosomal protein L15 [Cryptosporidium parvum Iowa II]	#	no	no
c32140_g3_i1	GO:0006457;GO:0005524;GO:0051082;GO:0006950;	-	O	Inf	0.00598473	gi|303324901|pdb|3K60|AChain A, Crystal Structure Of N-Terminal Domain Of Plasmodium Falciparum Hsp90 (Pf07_0029) Bound To Adp gi|303324902|pdb|3K60|B Chain B, Crystal Structure Of N-Terminal Domain Of Plasmodium Falciparum Hsp90 (Pf07_0029) Bound To Adp	#	no	no
c32140_g3_i2	GO:0006457;GO:0005524;GO:0051082;GO:0006950;	-	O	Inf	0.0278772	gi|557188011|emb|CDJ58300.1|hypothetical protein EMWEY_00014950 [Eimeria maxima]	#	no	no
c32260_g1_i3	GO:0008233;GO:0008234;GO:0006508;	-	O	Inf	0.018235	gi|294880405|ref|XP_002768999.1|cathepsin L, putative [Perkinsus marinus ATCC 50983] gi|239872072|gb|EER01717.1| cathepsin L, putative [Perkinsus marinus ATCC 50983]	#	no	no
c32309_g1_i1	GO:0006457;GO:0005783;GO:0005509;GO:0051082;	-	O	Inf	0.00846131	gi|58613583|gb|AAW79378.1|calrectulin [Heterocapsa triquetra]	#	no	no
c32311_g2_i1	GO:0005840;GO:0030529;GO:0005622;GO:0006412;GO:0003735;	-	J	Inf	0.00134477	gi|68011480|ref|XP_671157.1|hypothetical protein [Plasmodium berghei strain ANKA] gi|56487082|emb|CAH93715.1| hypothetical protein PB000142.00.0 [Plasmodium berghei]	#	no	no
c32356_g2_i1	GO:0016020;GO:0005524;GO:0019829;GO:0006812;GO:0006754;GO:1902600;GO:0046872;GO:0016787;GO:0000166;GO:0016021;GO:0006200;GO:0008553;GO:0016887;	-	P	Inf	0.0093542	gi|401406035|ref|XP_003882467.1|ATPase, related [Neospora caninum Liverpool] gi|325116882|emb|CBZ52435.1| ATPase, related [Neospora caninum Liverpool]	#	no	no
c32373_g2_i1	GO:0005840;GO:0030529;GO:0005622;GO:0006412;GO:0003735;	-	J	Inf	1.77697e-05	gi|510903719|ref|XP_004830458.1|60S ribosomal protein L3, putative [Babesia equi] gi|429329033|gb|AFZ80792.1| 60S ribosomal protein L3, putative [Babesia equi strain WA]	#	no	no
c32676_g2_i1	GO:0005524;GO:0000166;GO:0006950;	-	O	Inf	2.74881e-05	gi|307601352|gb|ADN67605.1|heat shock protein 70 [Cryptosporidium sp. HNY6]	#	down	no
c32860_g1_i1	GO:0007018;GO:0005524;GO:0008152;GO:0030286;GO:0000166;GO:0003777;GO:0006200;GO:0017111;GO:0016887;	-	Z	Inf	0.0455217	gi|294900754|ref|XP_002777100.1|axonemal dynein gamma heavy chain, putative [Perkinsus marinus ATCC 50983] gi|239884554|gb|EER08916.1| axonemal dynein gamma heavy chain, putative [Perkinsus marinus ATCC 50983]	#	no	no
c32860_g2_i1	GO:0007018;GO:0005524;GO:0008152;GO:0030286;GO:0006200;GO:0003777;GO:0016887;	-	Z	Inf	1.71177e-07	gi|145533905|ref|XP_001452697.1|hypothetical protein [Paramecium tetraurelia strain d4-2] gi|124420396|emb|CAK85300.1| unnamed protein product [Paramecium tetraurelia]	#	down	no
c33439_g1_i1	GO:0000287;GO:0016310;GO:0004634;GO:0005524;GO:0016301;GO:0006096;GO:0006468;GO:0004672;GO:0000015;GO:0016772;	-	R	Inf	0.0310499	gi|586730800|gb|EAR82982.2|MORN motif protein [Tetrahymena thermophila SB210]	#	no	no
c34860_g1_i1	GO:0016020;GO:0008152;GO:0005524;GO:0019829;GO:0006812;GO:0046872;GO:0016787;GO:0000166;GO:0016021;	-	P	Inf	0.0294183	gi|678310492|emb|CDW89348.1|k antiporter p-type alpha subunit family protein [Stylonychia lemnae]	#	no	no
c35030_g1_i1	GO:0009058;GO:0006520;GO:0008483;GO:0016740;GO:0003824;GO:0030170;	-	E	Inf	0.0310499	gi|471233004|ref|XP_004037558.1|hypothetical protein IMG5_049480 [Ichthyophthirius multifiliis] gi|340507640|gb|EGR33572.1| hypothetical protein IMG5_049480 [Ichthyophthirius multifiliis]	#	no	no
c35690_g1_i1	GO:0005634;GO:0003676;	K12581	K	Inf	0.0250455	gi|156088811|ref|XP_001611812.1|CAF1 family ribonuclease containing protein [Babesia bovis] gi|154799066|gb|EDO08244.1| CAF1 family ribonuclease containing protein [Babesia bovis] gi|527099889|dbj|BAN65002.1| CAF1 family ribonuclease containing protein [Babesia bovis]	#	no	no
c36009_g1_i1	GO:0005840;GO:0016310;GO:0005524;GO:0016301;GO:0005622;GO:0006139;GO:0019205;GO:0046939;GO:0006412;GO:0003735;GO:0016740;GO:0019201;GO:0016776;	K00939	F	Inf	0.00352465	gi|471234912|ref|XP_004039412.1|hypothetical protein IMG5_023220, partial [Ichthyophthirius multifiliis] gi|340508398|gb|EGR34108.1| hypothetical protein IMG5_023220 [Ichthyophthirius multifiliis]	#	no	no
c39707_g1_i1	GO:0005840;GO:0030529;GO:0005622;GO:0006412;GO:0022627;GO:0003735;GO:0005737;	-	J	Inf	0.0430785	gi|317134911|gb|ADV03018.1|ribosomal protein S3a [Karlodinium veneficum]	#	no	no
c45408_g1_i1	GO:0004177;GO:0008237;GO:0006508;GO:0008270;	-	OE	Inf	0.0278772	gi|294925418|ref|XP_002778918.1|Puromycin-sensitive aminopeptidase, putative [Perkinsus marinus ATCC 50983] gi|239887764|gb|EER10713.1| Puromycin-sensitive aminopeptidase, putative [Perkinsus marinus ATCC 50983]	#	no	no
c53858_g1_i1	GO:0046872;GO:0016787;GO:0008152;GO:0003824;	-	O	Inf	0.038598	gi|403368567|gb|EJY84122.1|Peptidase M16 inactive domain containing protein [Oxytricha trifallax]	#	no	no
c55466_g1_i1	GO:0005575;GO:0006457;GO:0003755;GO:0016853;GO:0000413;GO:0016018;	K01802	O	Inf	0.0250455	gi|641580638|emb|CDO64960.1|peptidyl-prolyl cis-trans isomerase [Plasmodium reichenowi]	#	no	no
c55695_g1_i1	GO:0016627;GO:0006099;GO:0022900;GO:0050660;GO:0055114;GO:0016491;	-	C	Inf	0.0140609	gi|146165264|ref|XP_001014703.2|succinate dehydrogenase, flavoprotein subunit containing protein [Tetrahymena thermophila] gi|146145517|gb|EAR94519.2| succinate dehydrogenase [ubiquinone] flavoprotein subunit [Tetrahymena thermophila SB210]	#	no	no
c57534_g1_i1	-	-	U	Inf	0.0278772	gi|237843809|ref|XP_002371202.1|armadillo/beta-catenin-like repeat protein [Toxoplasma gondii ME49]	#	no	no
c58434_g1_i1	GO:0005840;GO:0030529;GO:0005622;GO:0006412;GO:0003735;	K02934	J	Inf	0.0278772	gi|403340036|gb|EJY69284.1|60S ribosomal protein L6 [Oxytricha trifallax]	#	no	no
c61284_g1_i1	-	-	SR	Inf	5.50947e-06	gi|675124900|ref|XP_008884337.1|H-SHIPPO 1, putative [Hammondia hammondi] gi|661336931|gb|KEP65062.1| H-SHIPPO 1, putative [Hammondia hammondi]	#	down	no
c68340_g1_i1	GO:0007018;GO:0008152;GO:0005524;GO:0030286;GO:0000166;GO:0006200;GO:0017111;GO:0003777;GO:0016887;	-	Z	Inf	0.0407733	gi|403334024|gb|EJY66154.1|Outer arm dynein beta heavy chain [Oxytricha trifallax]	#	no	no
c73770_g1_i1	GO:0007018;GO:0005524;GO:0008152;GO:0030286;GO:0000166;GO:0003777;GO:0006200;GO:0017111;GO:0016887;	-	Z	Inf	0.0164262	gi|145515068|ref|XP_001443439.1|hypothetical protein [Paramecium tetraurelia strain d4-2] gi|124410817|emb|CAK76042.1| unnamed protein product [Paramecium tetraurelia]	#	down	no
c73795_g1_i1	GO:0016020;	-	C	Inf	0.0455217	gi|145499807|ref|XP_001435888.1|hypothetical protein [Paramecium tetraurelia strain d4-2] gi|124403024|emb|CAK68491.1| unnamed protein product [Paramecium tetraurelia]	#	no	no
c74424_g1_i1	-	-	W	Inf	0.0407733	gi|82539404|ref|XP_724092.1|hypothetical protein [Plasmodium yoelii yoelii 17XNL] gi|23478621|gb|EAA15657.1| TAP1 protein [Plasmodium yoelii yoelii]	#	no	no
c74508_g1_i1	GO:0006184;GO:0003746;GO:0016779;GO:0006414;GO:0004781;GO:0003924;GO:0008236;GO:0006413;GO:0003743;GO:0006508;GO:0000166;GO:0016021;GO:0016740;GO:0005525;	K03242	J	Inf	0.00369576	gi|510902583|ref|XP_004829922.1|elongation factor Tu family member [Babesia equi] gi|429328496|gb|AFZ80256.1| elongation factor Tu family member [Babesia equi strain WA]	#	no	no
c74577_g1_i1	GO:0045859;GO:0016310;GO:0019887;GO:0016301;GO:0005956;	K03115	T	Inf	0.038598	gi|294868400|ref|XP_002765519.1|Casein kinase II subunit beta, putative [Perkinsus marinus ATCC 50983] gi|294873451|ref|XP_002766634.1| Casein kinase II subunit beta, putative [Perkinsus marinus ATCC 50983] gi|239865562|gb|EEQ98236.1| Casein kinase II subunit beta, putative [Perkinsus marinus ATCC 50983] gi|239867666|gb|EEQ99351.1| Casein kinase II subunit beta, putative [Perkinsus marinus ATCC 5…	#	no	no
c74768_g1_i1	GO:0016746;GO:0004402;GO:0000151;GO:0016567;GO:0016573;GO:0016740;GO:0004842;	K10599	A	Inf	0.038598	gi|71027179|ref|XP_763233.1|hypothetical protein [Theileria parva strain Muguga] gi|68350186|gb|EAN30950.1| guanine nucleotide-binding protein, putative [Theileria parva]	#	no	no
c74908_g1_i1	-	-	K	Inf	0.0310499	gi|399217935|emb|CCF74822.1|unnamed protein product [Babesia microti strain RI]	#	no	no
c75547_g1_i1	GO:0005509;GO:0006887;	-	U	Inf	0.0120537	gi|471219383|ref|XP_004024216.1|hypothetical protein IMG5_197670 [Ichthyophthirius multifiliis] gi|340500457|gb|EGR27332.1| hypothetical protein IMG5_197670 [Ichthyophthirius multifiliis]	#	no	no
c77592_g1_i1	GO:0005840;GO:0005622;GO:0006412;GO:0003735;GO:0019843;	-	J	Inf	0.0120537	gi|403334560|gb|EJY66442.1|60S ribosomal protein L9-1 [Oxytricha trifallax]	#	no	no
c79181_g1_i1	GO:0004177;GO:0008237;GO:0006508;GO:0008270;	-	OE	Inf	0.0327775	gi|294930655|ref|XP_002779638.1|Puromycin-sensitive aminopeptidase, putative [Perkinsus marinus ATCC 50983] gi|239889046|gb|EER11433.1| Puromycin-sensitive aminopeptidase, putative [Perkinsus marinus ATCC 50983]	#	no	no
c91956_g1_i1	GO:0004674;GO:0005524;GO:0005509;GO:0004672;GO:0006468;GO:0016772;	-	ST	Inf	0.0148064	gi|145523139|ref|XP_001447408.1|hypothetical protein [Paramecium tetraurelia strain d4-2] gi|124414919|emb|CAK80011.1| unnamed protein product [Paramecium tetraurelia]	#	down	no
c94401_g1_i1	GO:0030529;GO:0000166;GO:0019013;GO:0003676;	-	AR	Inf	0.00211192	gi|209875917|ref|XP_002139401.1|RNA recognition motif. family protein [Cryptosporidium muris RN66] gi|209555007|gb|EEA05052.1| RNA recognition motif. family protein [Cryptosporidium muris RN66]	#	down	no
c96052_g1_i1	GO:0007018;GO:0008152;GO:0005524;GO:0030286;GO:0000166;GO:0006200;GO:0017111;GO:0003777;GO:0016887;	-	Z	Inf	0.0202563	gi|294949169|ref|XP_002786077.1|ciliary dynein heavy chain, putative [Perkinsus marinus ATCC 50983] gi|239900205|gb|EER17873.1| ciliary dynein heavy chain, putative [Perkinsus marinus ATCC 50983]	#	down	no
c96917_g1_i1	GO:0003677;GO:0005634;GO:0003682;	-	B	Inf	0.0192175	gi|84998248|ref|XP_953845.1|hypothetical protein [Theileria annulata] gi|65304842|emb|CAI73167.1| hypothetical protein, conserved [Theileria annulata]	#	no	no
c97153_g1_i1	GO:0016746;GO:0008152;GO:0016747;GO:0003824;GO:0016740;	-	I	Inf	0.038598	gi|403376077|gb|EJY88018.1|Acetyl-CoA acyltransferases family protein [Oxytricha trifallax]	#	no	no
c98779_g1_i1	GO:0006810;GO:0006886;GO:0005634;GO:0008536;	K14290	YU	Inf	0.0294183	gi|557206255|emb|CDJ48970.1|exportin, putative [Eimeria brunetti]	#	no	no
c101475_g1_i1	GO:0000166;GO:0003676;	-	A	Inf	0.0346071	gi|510910760|ref|XP_004833518.1|serine/arginine rich splicing factor, putative [Babesia equi] gi|428673153|gb|EKX74066.1| serine/arginine rich splicing factor, putative [Babesia equi strain WA]	#	no	no
c104866_g1_i1	GO:0005840;GO:0046872;GO:0030529;GO:0005622;GO:0006412;GO:0003735;	-	J	Inf	0.0278772	gi|678313802|emb|CDW87668.1|UNKNOWN [Stylonychia lemnae]	#	no	no
c115362_g1_i1	GO:0016020;	-	C	Inf	8.55466e-05	gi|471218550|ref|XP_004023814.1|spfh domain band 7 family protein [Ichthyophthirius multifiliis] gi|340500024|gb|EGR26930.1| spfh domain band 7 family protein [Ichthyophthirius multifiliis]	#	down	no
c116153_g1_i1	-	-	TR	Inf	0.00517097	gi|678331010|emb|CDW78828.1|galactose-binding domain-containing protein [Stylonychia lemnae]	#	no	no
c117746_g1_i1	GO:0008152;GO:0005524;GO:0004386;GO:0008026;GO:0003676;GO:0016787;GO:0000166;GO:0006200;	-	AL	Inf	0.00693589	gi|608653146|gb|EZG48272.1|DEAD-box RNA helicase [Gregarina niphandrodes]	#	no	no
c117971_g1_i1	GO:0005634;GO:0000785;GO:0003682;	-	KB	Inf	0.0327775	gi|678308483|emb|CDW90387.1|high mobility group protein [Stylonychia lemnae]	#	no	no
c135626_g1_i1	GO:0007018;GO:0005524;GO:0008152;GO:0030286;GO:0000166;GO:0003777;GO:0006200;GO:0017111;GO:0016887;	-	Z	Inf	0.0202563	gi|294892403|ref|XP_002774046.1|dynein-1-alpha heavy chain, flagellar inner arm I1 complex, putative [Perkinsus marinus ATCC 50983] gi|239879250|gb|EER05862.1| dynein-1-alpha heavy chain, flagellar inner arm I1 complex, putative [Perkinsus marinus ATCC 50983]	#	no	no
c136266_g1_i1	GO:0007018;GO:0008152;GO:0005524;GO:0030286;GO:0000166;GO:0006200;GO:0017111;GO:0003777;GO:0016887;	-	Z	Inf	0.0250455	gi|403367938|gb|EJY83796.1|Dynein-1-alpha heavy chain, flagellar inner arm I1 complex, putative [Oxytricha trifallax]	#	no	no
c136490_g1_i1	GO:0000165;GO:0016310;GO:0005524;GO:0016301;GO:0006468;GO:0004674;GO:0004672;GO:0000166;GO:0016740;GO:0004707;GO:0016772;	-	T	Inf	0.00123062	gi|118383930|ref|XP_001025119.1|Protein kinase domain containing protein [Tetrahymena thermophila]	#	no	no
c138177_g1_i1	-	-	S	Inf	0.00184189	gi|678328227|emb|CDW80266.1|UNKNOWN [Stylonychia lemnae]	#	down	no
c138705_g1_i1	GO:0005875;GO:0007017;	K10418	Z	Inf	0.000129173	gi|67621754|ref|XP_667783.1|cut up CG6998-PA [Cryptosporidium hominis TU502] gi|126644110|ref|XP_001388191.1| cut up CG6998-PA [Cryptosporidium parvum Iowa II] gi|126117264|gb|EAZ51364.1| cut up CG6998-PA, putative [Cryptosporidium parvum Iowa II]	#	down	no
c144115_g1_i1	-	-	SR	Inf	0.00693589	gi|146181083|ref|XP_001022082.2|Radial spoke protein 3 containing protein [Tetrahymena thermophila] gi|146144321|gb|EAS01837.2| radial spoke 3 protein [Tetrahymena thermophila SB210]	#	down	no
